# Supplementary material for: Roles of natural resources, globalization, and technological innovations in mitigation of environmental degradation in BRI economies
Source: PLoS One. 2022 Jun 24;17(6):e0265755. doi: 10.1371/journal.pone.0265755 (PMC9231710; doi:10.1371/journal.pone.0265755)
Supplement: S1 Data — (ZIP) [file pone.0265755.s001.zip]

Archive with 1 entries (1 files):
- Data Sheet.xlsx
