# Supplementary material for: Roles of natural resources, globalization, and technological innovations in mitigation of environmental degradation in BRI economies
Source: PLoS One. 2022 Jun 24;17(6):e0265755. doi: 10.1371/journal.pone.0265755 (PMC9231710; doi:10.1371/journal.pone.0265755)
Supplement: S1 Data — (ZIP) [file pone.0265755.s001.zip › Data Sheet.xlsx]

## Sheet: 1990-2018
ID	Country	Year	Incl	EF	NR	TE	GLO	GDP
1	Albania	1990	Middle income	5.99096e+06	11.042		30.9647	6.04286e+09
1	Albania	1991	Middle income	5.56341e+06	10.4895		31.2239	4.35073e+09
1	Albania	1992	Middle income	5.37639e+06	11.4689		39.258	4.03804e+09
1	Albania	1993	Middle income	4.48316e+06	3.01473	16	41.2182	4.42405e+09
1	Albania	1994	Middle income	3.86368e+06	1.62518	8	40.2475	4.79137e+09
1	Albania	1995	Middle income	3.56477e+06	1.29654	5	43.4854	5.42969e+09
1	Albania	1996	Middle income	3.99499e+06	1.25276	5	40.4826	5.9238e+09
1	Albania	1997	Middle income	3.37536e+06	1.35697	9	43.4175	5.27692e+09
1	Albania	1998	Middle income	3.78168e+06	0.321535	21	45.8589	5.74288e+09
1	Albania	1999	Middle income	4.57908e+06	0.531577	34	46.5891	6.48313e+09
1	Albania	2000	Middle income	4.71944e+06	1.09796	62	49.2059	6.93371e+09
1	Albania	2001	Middle income	4.71767e+06	0.75595	120	53.4155	7.50852e+09
1	Albania	2002	Middle income	5.37169e+06	0.760798	238	56.9219	7.8494e+09
1	Albania	2003	Middle income	5.32642e+06	0.733194	391	56.5382	8.28347e+09
1	Albania	2004	Middle income	5.61378e+06	0.770849	416	57.569	8.73989e+09
1	Albania	2005	Middle income	5.84414e+06	1.01838	386	58.1552	9.2232e+09
1	Albania	2006	Middle income	6.16865e+06	1.32183	426	61.1989	9.76738e+09
1	Albania	2007	Middle income	6.53137e+06	1.76109	366	63.833	1.03515e+10
1	Albania	2008	Middle income	6.41876e+06	1.11	378	65.5904	1.11278e+10
1	Albania	2009	Middle income	6.49566e+06	0.60598	361	68.7963	1.15006e+10
1	Albania	2010	Middle income	6.21303e+06	1.57451	341	70.1047	1.19269e+10
1	Albania	2011	Middle income	6.84953e+06	3.1789	11	66.961	1.22305e+10
1	Albania	2012	Middle income	6.42722e+06	3.37728		63.8286	1.24039e+10
1	Albania	2013	Middle income	6.26772e+06	2.94741	4	66.504	1.25282e+10
1	Albania	2014	Middle income	5.95359e+06	3.07578	13	68.7303	1.27505e+10
1	Albania	2015	Middle income	6.08437e+06	1.62162	19	69.47	1.30334e+10
1	Albania	2016	Middle income	5.87555e+06	1.33339	25	66.9082	1.34654e+10
1	Albania	2017	Middle income		1.35756	24	67.4788	1.39774e+10
1	Albania	2018	Middle income		1.81806	18		1.45464e+10
2	Algeria	1990	Low income	3.60282e+07	17.7052	235	39.5937	9.20182e+10
2	Algeria	1991	Low income	3.94871e+07	15.0759	176	41.087	9.09139e+10
2	Algeria	1992	Low income	4.03338e+07	15.1671	174	38.506	9.25504e+10
2	Algeria	1993	Low income	3.97448e+07	13.7574	146	40.014	9.06068e+10
2	Algeria	1994	Low income	4.07781e+07	14.2608	145	37.5371	8.97914e+10
2	Algeria	1995	Low income	4.19951e+07	16.1679	162	43.9085	9.32034e+10
2	Algeria	1996	Low income	4.22639e+07	19.0172	200	43.7973	9.70248e+10
2	Algeria	1997	Low income	3.71434e+07	17.9678	241	45.3418	9.80921e+10
2	Algeria	1998	Low income	4.21874e+07	11.6887	309	42.7372	1.03095e+11
2	Algeria	1999	Low income	4.55347e+07	15.6598	284	44.9869	1.06394e+11
2	Algeria	2000	Low income	4.47141e+07	24.3954	159	48.437	1.10437e+11
2	Algeria	2001	Low income	4.80601e+07	21.8573	145	49.8496	1.1375e+11
2	Algeria	2002	Low income	5.15661e+07	21.8708	334	49.5245	1.2012e+11
2	Algeria	2003	Low income	5.72181e+07	23.4367	326	50.5083	1.28768e+11
2	Algeria	2004	Low income	5.92588e+07	25.0682	392	51.4881	1.34306e+11
2	Algeria	2005	Low income	6.15944e+07	32.439	524	54.5991	1.4223e+11
2	Algeria	2006	Low income	6.36018e+07	34.4122	669	55.2235	1.44647e+11
2	Algeria	2007	Low income	6.49759e+07	32.4649	849	57.0711	1.49565e+11
2	Algeria	2008	Low income	6.9479e+07	34.2525		57.5189	1.53155e+11
2	Algeria	2009	Low income	7.80556e+07	24.5342		57.9279	1.55606e+11
2	Algeria	2010	Low income	7.64953e+07	26.2829	806	58.3244	1.61207e+11
2	Algeria	2011	Low income	8.44372e+07	31.0528	897	57.7324	1.65882e+11
2	Algeria	2012	Low income	8.97093e+07	30.0401	900	57.0752	1.71522e+11
2	Algeria	2013	Low income	9.39588e+07	27.8015	840	56.7114	1.76325e+11
2	Algeria	2014	Low income	9.72847e+07	24.1541	813	57.1659	1.83025e+11
2	Algeria	2015	Low income	1.02679e+08	15.8576	805	57.4147	1.89797e+11
2	Algeria	2016	Low income	9.77517e+07	12.0325	672	56.7321	1.95871e+11
2	Algeria	2017	Low income		14.3088	743	56.778	1.98417e+11
2	Algeria	2018	Low income		18.4741	673		2.00798e+11
3	Angola	1990	Low income	9.18895e+06	28.9586		32.6891	3.19609e+10
3	Angola	1991	Low income	9.09099e+06	17.3314		32.4527	3.22778e+10
3	Angola	1992	Low income	9.19546e+06	28.0397	6	32.7539	3.03933e+10
3	Angola	1993	Low income	9.08343e+06	33.785		33.4379	2.31039e+10
3	Angola	1994	Low income	9.50161e+06	39.4291		37.033	2.34134e+10
3	Angola	1995	Low income	9.12056e+06	42.4085		35.587	2.69254e+10
3	Angola	1996	Low income	9.55415e+06	46.0079		37.0732	3.05723e+10
3	Angola	1997	Low income	9.8464e+06	39.3321		39.1002	3.27962e+10
3	Angola	1998	Low income	1.05499e+07	18.5299		39.9233	3.43347e+10
3	Angola	1999	Low income	1.06367e+07	40.0454		41.0393	3.50837e+10
3	Angola	2000	Low income	1.15435e+07	55.4501		41.2519	3.61554e+10
3	Angola	2001	Low income	1.20093e+07	38.4344		40.2153	3.76761e+10
3	Angola	2002	Low income	13083473	27.6934		39.0964	4.28248e+10
3	Angola	2003	Low income	1.37032e+07	24.0488		39.7951	4.41052e+10
3	Angola	2004	Low income	1.4224e+07	40.1937		39.6107	4.89359e+10
3	Angola	2005	Low income	1.43492e+07	45.8272		40.7487	5.62905e+10
3	Angola	2006	Low income	1.48841e+07	43.49		41.13	6.27907e+10
3	Angola	2007	Low income	1.63411e+07	46.279		43.4559	7.15877e+10
3	Angola	2008	Low income	2.08914e+07	55.8522		43.69	7.95813e+10
3	Angola	2009	Low income	2.58006e+07	30.7325		44.0879	8.02647e+10
3	Angola	2010	Low income	2.18397e+07	40.1425		44.8049	8.37995e+10
3	Angola	2011	Low income	2.42673e+07	41.1537		45.4823	8.6709e+10
3	Angola	2012	Low income	2.64794e+07	36.2285		44.9831	9.41158e+10
3	Angola	2013	Low income	3.52687e+07	30.816		44.4804	9.87789e+10
3	Angola	2014	Low income	4.80399e+07	23.671		43.6081	1.03543e+11
3	Angola	2015	Low income	32324813	10.8016		43.1144	1.0452e+11
3	Angola	2016	Low income	2.92326e+07	10.8571		42.4541	1.01823e+11
3	Angola	2017	Low income		16.4524		41.4786	1.01673e+11
3	Angola	2018	Low income		27.4282	120		9.96359e+10
4	Armenia	1990	Middle income					6.35202e+09
4	Armenia	1991	Middle income				29.168	5.60884e+09
4	Armenia	1992	Middle income	5.95134e+06	0.265073		30.5204	3.26434e+09
4	Armenia	1993	Middle income	3.88046e+06	0.269481	214	33.562	2.97708e+09
4	Armenia	1994	Middle income	3.63878e+06	0.464298	233	36.7296	3.13784e+09
4	Armenia	1995	Middle income	3.2911e+06	0.587001	285	42.2875	3.35435e+09
4	Armenia	1996	Middle income	3.27195e+06	0.315447	316	45.7419	3.5511e+09
4	Armenia	1997	Middle income	3.45073e+06	0.325825	183	48.4154	3.66904e+09
4	Armenia	1998	Middle income	3.55721e+06	0.11467	83	48.1476	3.93687e+09
4	Armenia	1999	Middle income	3.52759e+06	0.177492	125	49.4952	4.06679e+09
4	Armenia	2000	Middle income	3.49733e+06	0.293454	127	50.4575	4.30673e+09
4	Armenia	2001	Middle income	3.72168e+06	0.299938	155	51.9628	4.72018e+09
4	Armenia	2002	Middle income	3.72305e+06	0.591149	207	51.7873	5.34324e+09
4	Armenia	2003	Middle income	3.80522e+06	0.0332346	157	53.4962	6.0913e+09
4	Armenia	2004	Middle income	4.30589e+06	0.0217229		54.8735	6.73088e+09
4	Armenia	2005	Middle income	4.70469e+06	0.0102314	208	55.8393	7.66647e+09
4	Armenia	2006	Middle income	4.7168e+06	0.0158026	193	57.3997	8.67845e+09
4	Armenia	2007	Middle income	5.53848e+06	0.00929598	140	59.5992	9.8674e+09
4	Armenia	2008	Middle income	6.4739e+06	0.213475	230	59.5198	1.05482e+10
4	Armenia	2009	Middle income	5.6727e+06	0.37426	127	61.5476	9.06094e+09
4	Armenia	2010	Middle income	5.43663e+06	2.65466	142	62.981	9.26028e+09
4	Armenia	2011	Middle income	6.03734e+06	2.92346	140	63.7747	9.69552e+09
4	Armenia	2012	Middle income	6.30261e+06	1.49013	141	67.2714	1.03936e+10
4	Armenia	2013	Middle income	5.95473e+06	1.09715	131	67.3312	1.07366e+10
4	Armenia	2014	Middle income	5.98978e+06	0.306949	123	67.8081	1.11231e+10
4	Armenia	2015	Middle income	5.81792e+06	0.760032	115	68.0384	1.1479e+10
4	Armenia	2016	Middle income	5.65924e+06	0.221818	126	68.2714	1.1502e+10
4	Armenia	2017	Middle income		0.245916	110	68.6026	1.23646e+10
4	Armenia	2018	Middle income		1.09018	105		1.30076e+10
5	Austria	1990	High income	4.13165e+07	0.255409	2695	75.2852	2.60195e+11
5	Austria	1991	High income	4.4056e+07	0.166284	2620	78.977	2.6915e+11
5	Austria	1992	High income	3.92704e+07	0.129599	2634	79.455	2.74784e+11
5	Austria	1993	High income	3.93703e+07	0.123905	2703	79.8779	2.76232e+11
5	Austria	1994	High income	4.13484e+07	0.121126	2505	80.4495	2.82867e+11
5	Austria	1995	High income	4.36278e+07	0.114748	2186	82.0093	2.90414e+11
5	Austria	1996	High income	4.82796e+07	0.137612	2358	83.0031	2.97238e+11
5	Austria	1997	High income	4.63228e+07	0.123499	2307	84.0743	3.0346e+11
5	Austria	1998	High income	4.5264e+07	0.0930737	2306	84.8949	3.14329e+11
5	Austria	1999	High income	4.54121e+07	0.0958304	2369	85.3095	3.25507e+11
5	Austria	2000	High income	4.58559e+07	0.155432	2301	86.7557	3.36495e+11
5	Austria	2001	High income	4.7759e+07	0.160398	2099	86.7488	3.40759e+11
5	Austria	2002	High income	4.65287e+07	0.161481	2261	86.3468	3.46387e+11
5	Austria	2003	High income	4.94102e+07	0.156562	2333	86.8992	3.49648e+11
5	Austria	2004	High income	5.13582e+07	0.131781	2514	87.4986	3.59212e+11
5	Austria	2005	High income	5.22012e+07	0.150685	2505	87.783	3.67273e+11
5	Austria	2006	High income	5.46633e+07	0.195236	2649	88.0687	3.79958e+11
5	Austria	2007	High income	5.44122e+07	0.22231	2672	88.7861	3.94121e+11
5	Austria	2008	High income	5.48672e+07	0.251363	2627	89.0167	3.99877e+11
5	Austria	2009	High income	4.97997e+07	0.169129	2555	88.5303	3.84823e+11
5	Austria	2010	High income	5.29938e+07	0.225824	2673	88.2048	3.91893e+11
5	Austria	2011	High income	5.539e+07	0.271478	2430	88.4223	4.03347e+11
5	Austria	2012	High income	5.16362e+07	0.253971	2552	88.6048	4.06092e+11
5	Austria	2013	High income	5.2622e+07	0.224092	2406	88.2567	4.06195e+11
5	Austria	2014	High income	5.19906e+07	0.188549	2363	89.4431	4.08881e+11
5	Austria	2015	High income	5.17909e+07	0.134803	2441	88.9734	4.13029e+11
5	Austria	2016	High income	5.25423e+07	0.116954	2315	89.0027	4.21246e+11
5	Austria	2017	High income		0.127273	2305	89.0864	4.31354e+11
5	Austria	2018	High income		0.155088	2207		4.42484e+11
6	Azerbaijan	1990	Middle income		17.8766			2.26758e+10
6	Azerbaijan	1991	Middle income		8.73267		26.6473	2.25171e+10
6	Azerbaijan	1992	Middle income		13.0697		29.1014	1.74282e+10
6	Azerbaijan	1993	Middle income		15.0155		29.8404	1.34023e+10
6	Azerbaijan	1994	Middle income		14.9048		30.0788	1.07621e+10
6	Azerbaijan	1995	Middle income		17.1031	251	32.9985	9.49213e+09
6	Azerbaijan	1996	Middle income	1.50823e+07	22.8776	182	36.6866	9.61553e+09
6	Azerbaijan	1997	Middle income	1.43495e+07	14.8797		38.5635	1.01732e+10
6	Azerbaijan	1998	Middle income	1.43673e+07	4.4762		39.615	1.11906e+10
6	Azerbaijan	1999	Middle income	1.37476e+07	15.9742		41.0663	1.20187e+10
6	Azerbaijan	2000	Middle income	1.50893e+07	33.9259		42.9634	1.33527e+10
6	Azerbaijan	2001	Middle income	1.54217e+07	27.4267	213	45.1097	1.46746e+10
6	Azerbaijan	2002	Middle income	1.61149e+07	25.7634	241	48.651	1.60598e+10
6	Azerbaijan	2003	Middle income	1.78468e+07	26.0927	264	49.5953	1.76992e+10
6	Azerbaijan	2004	Middle income	1.8499e+07	28.8581	277	51.5857	1.9337e+10
6	Azerbaijan	2005	Middle income	1.97959e+07	37.6862	287	52.8712	2.4744e+10
6	Azerbaijan	2006	Middle income	1.99271e+07	42.0379	259	53.1525	3.32723e+10
6	Azerbaijan	2007	Middle income	1.97753e+07	39.2178	295	56.8941	4.17445e+10
6	Azerbaijan	2008	Middle income	1.65797e+07	41.2175	233	58.0538	4.61658e+10
6	Azerbaijan	2009	Middle income	1.82506e+07	28.4483	281	58.1918	5.04912e+10
6	Azerbaijan	2010	Middle income	1.72343e+07	32.1888	271	59.233	5.29093e+10
6	Azerbaijan	2011	Middle income	1.9653e+07	35.2232	205	60.0673	5.2077e+10
6	Azerbaijan	2012	Middle income	2.08186e+07	31.4171	144	62.0692	5.32243e+10
6	Azerbaijan	2013	Middle income	2.15534e+07	26.9856	156	61.737	5.63344e+10
6	Azerbaijan	2014	Middle income	2.05739e+07	23.0332	168	63.0227	5.79104e+10
6	Azerbaijan	2015	Middle income	2.07278e+07	14.5686	184	63.2132	5.85182e+10
6	Azerbaijan	2016	Middle income	2.02337e+07	15.3654	163	64.6425	5.67254e+10
6	Azerbaijan	2017	Middle income		21.0801	226	65.2383	5.68125e+10
6	Azerbaijan	2018	Middle income		29.2524	171		5.7665e+10
7	Bahrain	1990	High income	4.56877e+06	10.3886		51.8166	8.8944e+09
7	Bahrain	1991	High income	4.15717e+06	5.73963		54.6822	9.89325e+09
7	Bahrain	1992	High income	5.1594e+06	5.60859	31	55.2867	1.05551e+10
7	Bahrain	1993	High income	5.00703e+06	5.78903		55.3526	1.19135e+10
7	Bahrain	1994	High income	5.44946e+06	4.7374		56.6887	1.18838e+10
7	Bahrain	1995	High income	5.20042e+06	5.01006		57.0274	1.23508e+10
7	Bahrain	1996	High income	5.58505e+06	5.50004		56.8669	1.28584e+10
7	Bahrain	1997	High income	6.07363e+06	5.84662		57.0821	1.32561e+10
7	Bahrain	1998	High income	6.33562e+06	4.06742		59.536	1.38911e+10
7	Bahrain	1999	High income	6.27374e+06	4.66819		60.5736	1.44884e+10
7	Bahrain	2000	High income	6.63466e+06	6.1113		61.2086	1.52563e+10
7	Bahrain	2001	High income	6.88618e+06	5.92966	40	62.3499	1.56363e+10
7	Bahrain	2002	High income	7.40839e+06	5.16803	59	62.7912	1.61599e+10
7	Bahrain	2003	High income	8.12096e+06	5.07861	38	63.695	1.71774e+10
7	Bahrain	2004	High income	8.06904e+06	5.13037	3	64.947	1.83766e+10
7	Bahrain	2005	High income	1.00562e+07	6.3953		65.3773	1.96205e+10
7	Bahrain	2006	High income	1.00213e+07	6.99358		66.2983	2.08893e+10
7	Bahrain	2007	High income	1.1364e+07	6.66928		66.8715	2.26219e+10
7	Bahrain	2008	High income	1.31919e+07	7.37306		68.0498	2.40346e+10
7	Bahrain	2009	High income	1.27008e+07	6.15899		68.3944	2.46451e+10
7	Bahrain	2010	High income	1.35509e+07	5.94085		69.0194	2.57133e+10
7	Bahrain	2011	High income	1.25672e+07	8.16385	140	67.9617	2.62233e+10
7	Bahrain	2012	High income	1.02454e+07	8.84122	164	69.8983	2.72009e+10
7	Bahrain	2013	High income	8.2158e+06	9.31195	170	69.4168	2.86744e+10
7	Bahrain	2014	High income	1.19753e+07	8.59192	205	70.141	2.99218e+10
7	Bahrain	2015	High income	1.19816e+07	5.1297	193	69.9726	3.06655e+10
7	Bahrain	2016	High income	1.23044e+07	3.19438	177	69.5756	3.17566e+10
7	Bahrain	2017	High income		3.38493	245	69.655	3.31193e+10
7	Bahrain	2018	High income		4.39789	230		3.36892e+10
8	Bangladesh	1990	Low income	5.18524e+07	0.537215	108	29.3081	4.24207e+10
8	Bangladesh	1991	Low income	5.14485e+07	0.527434	113	31.0553	4.38991e+10
8	Bangladesh	1992	Low income	5.37713e+07	0.516541	161	32.0815	4.62884e+10
8	Bangladesh	1993	Low income	5.32853e+07	0.425533	107	31.4164	4.84693e+10
8	Bangladesh	1994	Low income	5.32987e+07	0.401675	128	35.1598	5.03548e+10
8	Bangladesh	1995	Low income	5.71279e+07	0.455446	226	35.8733	5.29336e+10
8	Bangladesh	1996	Low income	6.05666e+07	0.44203	153	34.624	5.53278e+10
8	Bangladesh	1997	Low income	6.30538e+07	0.385142	165	34.9107	5.7812e+10
8	Bangladesh	1998	Low income	6.54728e+07	0.36578	216	35.6722	6.08049e+10
8	Bangladesh	1999	Low income	7.32298e+07	0.445939	249	36.4133	6.36446e+10
8	Bangladesh	2000	Low income	7.44406e+07	0.594078	318	37.3075	6.70135e+10
8	Bangladesh	2001	Low income	7.68699e+07	0.64061	295	38.303	7.04159e+10
8	Bangladesh	2002	Low income	7.82989e+07	0.756301	289	39.7302	7.31151e+10
8	Bangladesh	2003	Low income	8.00767e+07	0.74434	318	40.4841	7.65804e+10
8	Bangladesh	2004	Low income	8.13317e+07	0.76078	316	41.3718	8.05929e+10
8	Bangladesh	2005	Low income	8.58639e+07	0.972041	344	42.6073	8.58604e+10
8	Bangladesh	2006	Low income	9.08406e+07	1.33076	310	44.5427	9.15889e+10
8	Bangladesh	2007	Low income	9.65155e+07	1.19567	299	46.7097	9.80538e+10
8	Bangladesh	2008	Low income	9.8381e+07	1.12174	338	48.2201	1.03951e+11
8	Bangladesh	2009	Low income	1.04744e+08	1.16984	330	48.5264	1.09195e+11
8	Bangladesh	2010	Low income	112173294	1.13126	342	50.8423	1.15279e+11
8	Bangladesh	2011	Low income	1.1813e+08	1.62703	306	51.7042	1.22731e+11
8	Bangladesh	2012	Low income	1.15705e+08	1.59789	354	51.6048	1.30735e+11
8	Bangladesh	2013	Low income	121045213	1.1684	303	51.8392	1.38597e+11
8	Bangladesh	2014	Low income	1.28517e+08	1.11841	293	52.2352	1.46997e+11
8	Bangladesh	2015	Low income	1.41434e+08	0.934311	340	51.6672	1.5663e+11
8	Bangladesh	2016	Low income	1.37254e+08	0.601728	344	51.4323	1.67771e+11
8	Bangladesh	2017	Low income		0.576675	302	51.2555	1.79992e+11
8	Bangladesh	2018	Low income		0.60163	368		1.94146e+11
9	Belarus	1990	Middle income		1.21609			3.16097e+10
9	Belarus	1991	Middle income		0.586623		34.7818	3.12303e+10
9	Belarus	1992	Middle income	5.71368e+07	2.1947		35.0797	2.82322e+10
9	Belarus	1993	Middle income	5.08741e+07	2.13834	1494	35.6121	2.60866e+10
9	Belarus	1994	Middle income	4.36849e+07	1.86517	1688	38.4909	2.30344e+10
9	Belarus	1995	Middle income	4.27461e+07	2.20851	1039	41.3429	2.06389e+10
9	Belarus	1996	Middle income	4.87356e+07	3.27412	1059	43.0858	2.12168e+10
9	Belarus	1997	Middle income	5.05495e+07	3.1131	1166	43.822	2.36355e+10
9	Belarus	1998	Middle income	3.91543e+07	0.746897	989	44.3526	2.56208e+10
9	Belarus	1999	Middle income	3.69391e+07	1.64116	1338	46.4609	2.64919e+10
9	Belarus	2000	Middle income	3.85229e+07	2.46039	1198	47.5091	2.80285e+10
9	Belarus	2001	Middle income	3.64982e+07	2.09369	1144	48.957	2.93529e+10
9	Belarus	2002	Middle income	3.73401e+07	1.78047	1274	50.096	3.08338e+10
9	Belarus	2003	Middle income	3.85334e+07	1.74252	1380	51.0461	3.30055e+10
9	Belarus	2004	Middle income	4.08467e+07	1.77391	1265	50.9272	3.67846e+10
9	Belarus	2005	Middle income	3.99343e+07	1.73067	1462	51.3251	4.02423e+10
9	Belarus	2006	Middle income	4.23014e+07	1.69016	1525	52.7227	4.42666e+10
9	Belarus	2007	Middle income	4.30489e+07	1.54935	1662	55.3601	4.80735e+10
9	Belarus	2008	Middle income	4.57551e+07	1.53474	1730	56.8005	5.2977e+10
9	Belarus	2009	Middle income	4.20036e+07	1.09486	1926	58.3198	5.30829e+10
9	Belarus	2010	Middle income	4.28854e+07	1.34017	1933	60.3011	5.72225e+10
9	Belarus	2011	Middle income	4.02034e+07	1.74129	1871	65.1371	6.03003e+10
9	Belarus	2012	Middle income	4.51447e+07	1.81588	1871	66.4146	6.13177e+10
9	Belarus	2013	Middle income	4.4223e+07	1.4832	1634	66.9164	6.1933e+10
9	Belarus	2014	Middle income	4.53057e+07	1.33666	757	66.1215	6.30022e+10
9	Belarus	2015	Middle income	3.87118e+07	1.15306	691	67.2435	6.05895e+10
9	Belarus	2016	Middle income	3.7795e+07	1.27332	521	68.8108	5.90587e+10
9	Belarus	2017	Middle income		1.57291	524	68.619	6.05542e+10
9	Belarus	2018	Middle income		1.72989	547		6.24611e+10
10	Benin	1990	Low income	5.43038e+06	7.73596		30.6862	4.15014e+09
10	Benin	1991	Low income	5.66862e+06	7.04317		33.4332	4.32551e+09
10	Benin	1992	Low income	5.95527e+06	8.90087		34.6989	4.45345e+09
10	Benin	1993	Low income	6.25849e+06	5.67411		33.0061	4.71336e+09
10	Benin	1994	Low income	5.99465e+06	9.06978		35.4555	4.80859e+09
10	Benin	1995	Low income	6.55629e+06	9.1364		39.5659	5.09928e+09
10	Benin	1996	Low income	6.99797e+06	8.29687		38.0237	5.31978e+09
10	Benin	1997	Low income	7.46609e+06	7.92916		38.0617	5.62486e+09
10	Benin	1998	Low income	7.49036e+06	7.48556		39.1865	5.84766e+09
10	Benin	1999	Low income	7.65956e+06	3.23408		39.7575	6.16001e+09
10	Benin	2000	Low income	7.6572e+06	3.39862		40.5243	6.52084e+09
10	Benin	2001	Low income	7.80866e+06	3.17232		41.4601	6.86861e+09
10	Benin	2002	Low income	8.76876e+06	3.40441		41.5974	7.18752e+09
10	Benin	2003	Low income	8.67931e+06	4.18451		41.9491	7.43503e+09
10	Benin	2004	Low income	8.98753e+06	3.13104		43.1329	7.76438e+09
10	Benin	2005	Low income	8.89675e+06	3.04731		42.7757	7.89739e+09
10	Benin	2006	Low income	9.64511e+06	3.05147		44.4003	8.20885e+09
10	Benin	2007	Low income	1.02915e+07	3.63171		47.4016	8.70026e+09
10	Benin	2008	Low income	1.13245e+07	3.66352		46.7422	9.12627e+09
10	Benin	2009	Low income	1.17775e+07	3.71782		46.7031	9.33794e+09
10	Benin	2010	Low income	1.15059e+07	3.42233		47.786	9.53535e+09
10	Benin	2011	Low income	1.28637e+07	3.47877		47.0796	9.81795e+09
10	Benin	2012	Low income	1.27352e+07	3.91643		48.0819	1.02903e+10
10	Benin	2013	Low income	1.41472e+07	3.51562		52.9178	1.10303e+10
10	Benin	2014	Low income	1.44294e+07	3.70462		52.0952	1.17316e+10
10	Benin	2015	Low income	1.39839e+07	4.3043		50.5711	1.19402e+10
10	Benin	2016	Low income	1.54301e+07	4.45624		51.2468	1.2339e+10
10	Benin	2017	Low income		4.13668		51.3511	1.30388e+10
10	Benin	2018	Low income		2.45567			1.3912e+10
11	Bolivia	1990	Low income	1.42122e+07	7.26662		43.1844	9.31243e+09
11	Bolivia	1991	Low income	1.56248e+07	4.01388		44.2684	9.80287e+09
11	Bolivia	1992	Low income	1.67333e+07	3.8618		44.4186	9.96428e+09
11	Bolivia	1993	Low income	1.74339e+07	3.59051	88	45.7609	1.03897e+10
11	Bolivia	1994	Low income	1.77832e+07	4.41212	117	49.8326	1.08746e+10
11	Bolivia	1995	Low income	1.87858e+07	5.05215	123	47.8026	1.13833e+10
11	Bolivia	1996	Low income	1.86239e+07	4.82028		48.3771	1.18798e+10
11	Bolivia	1997	Low income	1.92256e+07	3.99749		50.9799	1.24684e+10
11	Bolivia	1998	Low income	2.02308e+07	2.00385		55.0102	1.30954e+10
11	Bolivia	1999	Low income	2.02246e+07	2.49929		56.2798	1.31513e+10
11	Bolivia	2000	Low income	2.29699e+07	3.98488		56.8419	1.34811e+10
11	Bolivia	2001	Low income	2.08107e+07	3.89108		56.9508	1.37081e+10
11	Bolivia	2002	Low income	2.15279e+07	4.36762		54.8358	1.40489e+10
11	Bolivia	2003	Low income	2.22534e+07	4.71938		57.091	1.44298e+10
11	Bolivia	2004	Low income	2.25044e+07	8.07295		58.578	1.5032e+10
11	Bolivia	2005	Low income	2.35973e+07	11.7205		59.5709	1.56966e+10
11	Bolivia	2006	Low income	2.44697e+07	14.494		60.0549	1.64496e+10
11	Bolivia	2007	Low income	2.54442e+07	14.7722		61.0043	1.72004e+10
11	Bolivia	2008	Low income	2.66385e+07	12.4774		60.9963	1.8258e+10
11	Bolivia	2009	Low income	2.79767e+07	7.20399		60.1349	1.88709e+10
11	Bolivia	2010	Low income	2.85568e+07	9.33298		60.0452	1.96496e+10
11	Bolivia	2011	Low income	3.06727e+07	12.767		60.6033	2.06722e+10
11	Bolivia	2012	Low income	3.20823e+07	11.3881		60.7275	2.17311e+10
11	Bolivia	2013	Low income	3.208e+07	10.7453		61.1178	2.3208e+10
11	Bolivia	2014	Low income	3.29184e+07	8.82919	303	60.5587	2.44752e+10
11	Bolivia	2015	Low income	3.38045e+07	3.76726		59.8115	2.5664e+10
11	Bolivia	2016	Low income	3.46719e+07	3.32466	253	58.6224	2.67583e+10
11	Bolivia	2017	Low income		5.7171	336	59.156	2.78809e+10
11	Bolivia	2018	Low income		5.72501			2.90585e+10
12	Bulgaria	1990	Middle income	4.16649e+07	1.10979	529	49.4725	4.11059e+10
12	Bulgaria	1991	Middle income	3.60312e+07	1.39237	748	49.4915	3.76343e+10
12	Bulgaria	1992	Middle income	3.02519e+07	1.37758	680	56.4327	3.48974e+10
12	Bulgaria	1993	Middle income	3.02564e+07	0.984143	564	57.3353	3.43809e+10
12	Bulgaria	1994	Middle income	3.02346e+07	1.09176	850	57.5348	3.50059e+10
12	Bulgaria	1995	Middle income	2.99029e+07	0.846592	731	59.473	3.60053e+10
12	Bulgaria	1996	Middle income	2.62e+07	0.994637	723	63.932	3.78556e+10
12	Bulgaria	1997	Middle income	2.79427e+07	0.965822	932	65.6457	3.24828e+10
12	Bulgaria	1998	Middle income	2.67951e+07	0.535807	798	65.3694	3.38748e+10
12	Bulgaria	1999	Middle income	2.54298e+07	0.615691	898	67.6275	3.10696e+10
12	Bulgaria	2000	Middle income	2.43076e+07	0.654792	940	69.8762	3.25554e+10
12	Bulgaria	2001	Middle income	2.70271e+07	0.693523	1068	70.2088	3.37981e+10
12	Bulgaria	2002	Middle income	2.69275e+07	0.450964	1024	69.3221	3.58101e+10
12	Bulgaria	2003	Middle income	2.73938e+07	0.427909	958	71.7316	3.7655e+10
12	Bulgaria	2004	Middle income	3.21754e+07	1.13305	396	72.4353	4.00807e+10
12	Bulgaria	2005	Middle income	2.86124e+07	1.00479	313	72.4004	4.29479e+10
12	Bulgaria	2006	Middle income	3.16964e+07	1.85739	291	75.4156	4.58693e+10
12	Bulgaria	2007	Middle income	3.04942e+07	1.70731	239	78.3789	4.8877e+10
12	Bulgaria	2008	Middle income	3.34499e+07	1.96167	271	78.9121	5.18514e+10
12	Bulgaria	2009	Middle income	2.65409e+07	0.70792	266	77.4916	5.01015e+10
12	Bulgaria	2010	Middle income	2.62297e+07	1.70442	260	77.1472	5.03818e+10
12	Bulgaria	2011	Middle income	2.55731e+07	2.18848	283	77.391	5.15681e+10
12	Bulgaria	2012	Middle income	2.48909e+07	1.64603	259	78.6898	5.1752e+10
12	Bulgaria	2013	Middle income	2.33269e+07	1.12356	297	79.5524	5.19206e+10
12	Bulgaria	2014	Middle income	2.38971e+07	0.790282	234	80.3324	5.28995e+10
12	Bulgaria	2015	Middle income	2.46837e+07	0.659406	291	80.2754	5.50101e+10
12	Bulgaria	2016	Middle income	2.45724e+07	0.535017	241	80.4352	5.71118e+10
12	Bulgaria	2017	Middle income		0.76025	225	80.7244	5.91122e+10
12	Bulgaria	2018	Middle income		0.706369	198		6.09403e+10
13	Cambodia	1990	Low income	9.01077e+06			19.4106
13	Cambodia	1991	Low income	9.06641e+06			19.8289
13	Cambodia	1992	Low income	8.79672e+06			19.8174
13	Cambodia	1993	Low income	8.98631e+06	5.4713		20.4956	5.08495e+09
13	Cambodia	1994	Low income	9.08142e+06	6.74392		22.0791	3.31495e+09
13	Cambodia	1995	Low income	1.00954e+07	8.32675		23.0831	3.64324e+09
13	Cambodia	1996	Low income	1.01792e+07	8.26618		22.7707	3.8581e+09
13	Cambodia	1997	Low income	1.02328e+07	7.12815		27.3614	4.01268e+09
13	Cambodia	1998	Low income	1.05519e+07	6.55608		30.2593	4.20054e+09
13	Cambodia	1999	Low income	1.12653e+07	3.39356		33.9168	4.73424e+09
13	Cambodia	2000	Low income	1.09038e+07	2.45302		36.2802	5.20736e+09
13	Cambodia	2001	Low income	1.1342e+07	2.53092		38.1511	5.63167e+09
13	Cambodia	2002	Low income	1.12938e+07	2.59548		40.0007	6.00218e+09
13	Cambodia	2003	Low income	1.21221e+07	3.4105		40.5842	6.51271e+09
13	Cambodia	2004	Low income	1.22366e+07	3.20412		42.4283	7.18616e+09
13	Cambodia	2005	Low income	1.36362e+07	1.71985		46.628	8.13834e+09
13	Cambodia	2006	Low income	1.41997e+07	1.80687		49.7441	9.01492e+09
13	Cambodia	2007	Low income	1.49861e+07	2.24552	13	51.4684	9.93558e+09
13	Cambodia	2008	Low income	1.53382e+07	3.09984	39	52.3693	1.06004e+10
13	Cambodia	2009	Low income	1.58763e+07	2.86278	28	52.6442	1.06096e+10
13	Cambodia	2010	Low income	1.66972e+07	2.69596	26	54.3374	1.12423e+10
13	Cambodia	2011	Low income	1.82941e+07	3.05056	43	55.7973	1.20371e+10
13	Cambodia	2012	Low income	1.93571e+07	2.29398	53	57.2811	1.29174e+10
13	Cambodia	2013	Low income	1.95591e+07	1.90293	75	57.5691	1.38677e+10
13	Cambodia	2014	Low income	2.02557e+07	2.54877	67	58.2728	1.48582e+10
13	Cambodia	2015	Low income	2.08124e+07	1.81769	65	58.6206	1.59154e+10
13	Cambodia	2016	Low income	2.19241e+07	1.84876	80	58.9752	1.70198e+10
13	Cambodia	2017	Low income		1.93972	55	59.2223	1.81842e+10
13	Cambodia	2018	Low income		0.872104	161		1.95424e+10
14	Cameroon	1990	Low income	1.22665e+07	13.1044		34.5793	1.58267e+10
14	Cameroon	1991	Low income	1.24031e+07	7.23499		34.5101	1.52239e+10
14	Cameroon	1992	Low income	1.30697e+07	8.18558		39.5849	1.4752e+10
14	Cameroon	1993	Low income	1.29066e+07	5.27707		38.8832	1.35818e+10
14	Cameroon	1994	Low income	1.36485e+07	6.90123		35.6554	1.38703e+10
14	Cameroon	1995	Low income	1.41535e+07	9.84394		36.6652	1.43516e+10
14	Cameroon	1996	Low income	1.43296e+07	9.98468		36.9515	1.49774e+10
14	Cameroon	1997	Low income	1.44122e+07	8.70052		37.3384	1.5761e+10
14	Cameroon	1998	Low income	1.47812e+07	5.32043		40.3627	1.64706e+10
14	Cameroon	1999	Low income	1.44344e+07	5.28142		40.6814	1.71775e+10
14	Cameroon	2000	Low income	1.51533e+07	8.356		42.1838	1.77879e+10
14	Cameroon	2001	Low income	1.57806e+07	5.48329		42.8729	1.85648e+10
14	Cameroon	2002	Low income	1.63211e+07	5.09444		43.8795	1.93515e+10
14	Cameroon	2003	Low income	1.70482e+07	5.18465		44.0435	2.02353e+10
14	Cameroon	2004	Low income	1.77203e+07	5.30491		45.1492	2.16074e+10
14	Cameroon	2005	Low income	1.85167e+07	8.32613		44.84	2.20441e+10
14	Cameroon	2006	Low income	1.96541e+07	9.72707		44.8564	2.28063e+10
14	Cameroon	2007	Low income	2.16699e+07	9.83131		46.1035	2.39243e+10
14	Cameroon	2008	Low income	2.21854e+07	11.1505		46.6777	2.47589e+10
14	Cameroon	2009	Low income	2.3427e+07	6.4093		46.3699	2.53033e+10
14	Cameroon	2010	Low income	2.4732e+07	7.50069		46.202	2.61693e+10
14	Cameroon	2011	Low income	2.57767e+07	8.78728		48.0993	2.72499e+10
14	Cameroon	2012	Low income	2.65194e+07	9.04767		49.079	2.8488e+10
14	Cameroon	2013	Low income	2.83371e+07	7.81671		49.8017	3.00275e+10
14	Cameroon	2014	Low income	2.90102e+07	7.85923		51.4622	3.17944e+10
14	Cameroon	2015	Low income	3.00616e+07	6.10434		51.355	3.35912e+10
14	Cameroon	2016	Low income	3.23078e+07	5.6636		51.1824	3.51527e+10
14	Cameroon	2017	Low income		6.70501		51.3779	3.64003e+10
14	Cameroon	2018	Low income		6.75181			3.78791e+10
15	Chile	1990	High income	3.88593e+07	11.163	811	51.4726	7.87611e+10
15	Chile	1991	High income	4.31628e+07	5.94427	989	52.9775	8.49079e+10
15	Chile	1992	High income	4.7609e+07	4.62758	1127	53.2337	9.43893e+10
15	Chile	1993	High income	4.72683e+07	3.35978	1334	54.1381	1.00608e+11
15	Chile	1994	High income	5.092e+07	4.88237	1637	57.4274	1.05669e+11
15	Chile	1995	High income	5.64004e+07	6.55249	1706	60.6679	1.15109e+11
15	Chile	1996	High income	5.67523e+07	4.99588	1947	59.5104	1.2294e+11
15	Chile	1997	High income	5.38884e+07	4.65669	2572	62.5323	1.32072e+11
15	Chile	1998	High income	5.31494e+07	2.53381	2775	63.4945	1.37783e+11
15	Chile	1999	High income	5.3467e+07	3.68193	2812	65.62	1.37215e+11
15	Chile	2000	High income	5.50454e+07	4.87091	3120	67.7065	1.44525e+11
15	Chile	2001	High income	5.14864e+07	3.94227	2750	71.3354	1.49298e+11
15	Chile	2002	High income	5.3615e+07	3.74103	2538	71.8685	1.53937e+11
15	Chile	2003	High income	5.49707e+07	5.09218	2405	73.8803	1.60235e+11
15	Chile	2004	High income	6.00016e+07	9.55736	2867	74.9725	1.71787e+11
15	Chile	2005	High income	6.11078e+07	9.74647	3007	75.2227	1.81652e+11
15	Chile	2006	High income	6.12458e+07	17.2397	3215	75.912	1.93128e+11
15	Chile	2007	High income	6.28246e+07	17.0414	3806	77.8974	2.02601e+11
15	Chile	2008	High income	6.43873e+07	13.8203	3952	78.4059	2.09752e+11
15	Chile	2009	High income	5.61918e+07	8.73458	1717	77.5008	2.06471e+11
15	Chile	2010	High income	6.82598e+07	11.922	1076	78.1295	2.18538e+11
15	Chile	2011	High income	7.24371e+07	12.1123	2792	78.3871	2.31892e+11
15	Chile	2012	High income	7.26728e+07	9.06732	3019	77.7466	2.44226e+11
15	Chile	2013	High income	7.41786e+07	7.61223	3072	77.3668	2.54105e+11
15	Chile	2014	High income	7.04116e+07	6.85029	3105	78.3157	2.58594e+11
15	Chile	2015	High income	7.61245e+07	4.02836	3274	77.3616	2.64551e+11
15	Chile	2016	High income	7.72145e+07	3.19254	2907	77.3269	2.69078e+11
15	Chile	2017	High income		5.32497	2894	77.7811	2.72265e+11
15	Chile	2018	High income		5.79354	3100		2.82377e+11
16	Congo, Dem. Rep.	1990	Low income	2.09006e+06	20.0485		39.2786	2.43023e+10
16	Congo, Dem. Rep.	1991	Low income	2.45495e+06	13.3314		40.8163	2.22558e+10
16	Congo, Dem. Rep.	1992	Low income	2.91227e+06	15.941		40.7078	1.99189e+10
16	Congo, Dem. Rep.	1993	Low income	2.87563e+06	10.7256		42.8356	1.7236e+10
16	Congo, Dem. Rep.	1994	Low income	2.67156e+06	23.4946	21	44.3461	1.65638e+10
16	Congo, Dem. Rep.	1995	Low income	2.77765e+06	36.3185	15	45.7218	1.66798e+10
16	Congo, Dem. Rep.	1996	Low income	2.34574e+06	36.498	27	45.3045	1.65091e+10
16	Congo, Dem. Rep.	1997	Low income	2.50034e+06	32.1991		44.7995	1.55818e+10
16	Congo, Dem. Rep.	1998	Low income	2.41866e+06	32.0155		44.469	1.53287e+10
16	Congo, Dem. Rep.	1999	Low income	2.56405e+06	28.216		45.3897	1.46742e+10
16	Congo, Dem. Rep.	2000	Low income	2.75532e+06	7.5466		41.6323	1.366e+10
16	Congo, Dem. Rep.	2001	Low income	2.86153e+06	18.1343		41.9301	1.33732e+10
16	Congo, Dem. Rep.	2002	Low income	3.15532e+06	18.5811		43.1184	1.37674e+10
16	Congo, Dem. Rep.	2003	Low income	3.23786e+06	29.1082		43.3665	1.45353e+10
16	Congo, Dem. Rep.	2004	Low income	3.50861e+06	23.6659		47.3896	1.55147e+10
16	Congo, Dem. Rep.	2005	Low income	3.50286e+06	23.0857		48.3711	1.64666e+10
16	Congo, Dem. Rep.	2006	Low income	3.88218e+06	23.6675		45.8486	1.73428e+10
16	Congo, Dem. Rep.	2007	Low income	4.12562e+06	25.6074		45.8596	1.84283e+10
16	Congo, Dem. Rep.	2008	Low income	3.77258e+06	28.2628		46.3733	1.95757e+10
16	Congo, Dem. Rep.	2009	Low income	4.80994e+06	28.3124		50.8819	2.01346e+10
16	Congo, Dem. Rep.	2010	Low income	4.15333e+06	25.9296		50.8979	2.15657e+10
16	Congo, Dem. Rep.	2011	Low income	4.2635e+06	28.5723		48.428	2.30483e+10
16	Congo, Dem. Rep.	2012	Low income	5.22168e+06	26.8512		48.5476	2.46817e+10
16	Congo, Dem. Rep.	2013	Low income	5.77619e+06	25.474		48.2515	2.67752e+10
16	Congo, Dem. Rep.	2014	Low income	5.42078e+06	24.6099		52.3255	2.93109e+10
16	Congo, Dem. Rep.	2015	Low income	5.38317e+06	20.117		54.3177	3.13381e+10
16	Congo, Dem. Rep.	2016	Low income	5.40101e+06	20.588		54.7988	3.209e+10
16	Congo, Dem. Rep.	2017	Low income		24.8		54.8051	3.3286e+10
16	Congo, Dem. Rep.	2018	Low income		#N/A			3.52236e+10
17	Costa Rica	1990	Middle income	6.93994e+06	3.2946	58	48.8514	1.51458e+10
17	Costa Rica	1991	Middle income	6.97389e+06	2.78074	122	48.6799	1.5489e+10
17	Costa Rica	1992	Middle income	8.73933e+06	2.58166	89	48.6987	1.69141e+10
17	Costa Rica	1993	Middle income	8.52696e+06	2.21317	111	50.4058	1.81146e+10
17	Costa Rica	1994	Middle income	9.23898e+06	2.38832	124	51.9047	1.89332e+10
17	Costa Rica	1995	Middle income	9.00328e+06	2.92581	136	54.4487	1.97197e+10
17	Costa Rica	1996	Middle income	1.14993e+07	2.59621	149	55.8777	1.9986e+10
17	Costa Rica	1997	Middle income	9.64232e+06	2.28995	138	57.6035	2.10804e+10
17	Costa Rica	1998	Middle income	9.63526e+06	1.52758	194	59.9096	2.25888e+10
17	Costa Rica	1999	Middle income	1.01787e+07	1.15869	158	63.4821	2.35409e+10
17	Costa Rica	2000	Middle income	9.47885e+06	1.02215	75	62.5458	2.44516e+10
17	Costa Rica	2001	Middle income	9.70103e+06	1.05625	212	63.2402	2.53052e+10
17	Costa Rica	2002	Middle income	9.68876e+06	0.957279	243	62.7203	2.61699e+10
17	Costa Rica	2003	Middle income	9.95859e+06	0.98709	271	63.8628	2.72997e+10
17	Costa Rica	2004	Middle income	9.97415e+06	0.945346	320	63.8837	2.85076e+10
17	Costa Rica	2005	Middle income	9.65185e+06	0.985766	440	64.7722	2.96412e+10
17	Costa Rica	2006	Middle income	1.11949e+07	1.35321	593	66.2455	3.1813e+10
17	Costa Rica	2007	Middle income	1.21477e+07	1.47085	667	67.9514	3.44264e+10
17	Costa Rica	2008	Middle income	1.19939e+07	1.31736	798	67.25	3.60576e+10
17	Costa Rica	2009	Middle income	9.75141e+06	1.19155	523	66.8622	3.57427e+10
17	Costa Rica	2010	Middle income	1.10446e+07	1.64281	614	67.1055	3.76586e+10
17	Costa Rica	2011	Middle income	1.12743e+07	1.24721	623	67.7117	3.93168e+10
17	Costa Rica	2012	Middle income	1.17208e+07	1.19453	587	67.5743	4.12365e+10
17	Costa Rica	2013	Middle income	1.185e+07	1.2519	598	68.4567	4.22652e+10
17	Costa Rica	2014	Middle income	1.19684e+07	1.3727	544	69.4463	4.37623e+10
17	Costa Rica	2015	Middle income	1.21638e+07	1.14725	599	68.6193	4.53605e+10
17	Costa Rica	2016	Middle income	1.30278e+07	1.25248	506	71.739	4.72676e+10
17	Costa Rica	2017	Middle income		1.17115	523	72.382	4.92329e+10
17	Costa Rica	2018	Middle income		0.961352	498		5.02452e+10
18	Croatia	1990	High income
18	Croatia	1991	High income				45.2286
18	Croatia	1992	High income	9.31493e+06		1489	45.0567
18	Croatia	1993	High income	1.0529e+07		1249	45.5593
18	Croatia	1994	High income	1.00811e+07		861	47.9395
18	Croatia	1995	High income	1.21314e+07	0.762207	600	49.4065	3.98205e+10
18	Croatia	1996	High income	1.17848e+07	0.86229	615	51.9026	4.2172e+10
18	Croatia	1997	High income	1.4881e+07	0.74832	712	55.5832	4.47881e+10
18	Croatia	1998	High income	1.5179e+07	0.347793	619	56.9964	4.58141e+10
18	Croatia	1999	High income	1.42714e+07	0.595584	390	61.7079	4.53797e+10
18	Croatia	2000	High income	1.41814e+07	1.10324	875	64.5238	4.66784e+10
18	Croatia	2001	High income	1.52712e+07	1.08344	961	65.8918	4.8059e+10
18	Croatia	2002	High income	1.67677e+07	0.943319	1031	67.6482	5.07879e+10
18	Croatia	2003	High income	1.7099e+07	0.775179	1086	70.5983	5.36502e+10
18	Croatia	2004	High income	1.83776e+07	0.72197	1224	73.8552	5.58791e+10
18	Croatia	2005	High income	1.85619e+07	0.769909	1012	75.2258	5.82867e+10
18	Croatia	2006	High income	1.96367e+07	1.0421	436	75.9149	6.11971e+10
18	Croatia	2007	High income	1.99689e+07	0.996152	437	78.12	6.42983e+10
18	Croatia	2008	High income	2.07059e+07	1.12518	401	78.4026	6.55158e+10
18	Croatia	2009	High income	1.79765e+07	0.989318	318	77.6287	6.07177e+10
18	Croatia	2010	High income	1.69165e+07	1.04984	278	77.2561	5.99183e+10
18	Croatia	2011	High income	1.74406e+07	1.38343	251	77.2644	5.97995e+10
18	Croatia	2012	High income	1.69673e+07	1.30502	249	77.9861	5.83692e+10
18	Croatia	2013	High income	1.65729e+07	1.15699	253	78.139	5.81082e+10
18	Croatia	2014	High income	1.54065e+07	0.903656	200	80.0967	5.79098e+10
18	Croatia	2015	High income	1.60536e+07	0.694378	186	80.3064	5.93181e+10
18	Croatia	2016	High income	1.65857e+07	0.534789	188	81.1837	6.13931e+10
18	Croatia	2017	High income		0.718069	159	81.3428	6.35046e+10
18	Croatia	2018	High income		0.792338	136		6.52875e+10
19	Czech Republic	1990	High income		1.42708			1.45284e+11
19	Czech Republic	1991	High income		1.70429			1.28409e+11
19	Czech Republic	1992	High income		1.11072			1.27759e+11
19	Czech Republic	1993	High income	5.78785e+07	0.977111	2933	65.9165	1.27838e+11
19	Czech Republic	1994	High income	5.45242e+07	0.727329	3349	67.4111	1.31557e+11
19	Czech Republic	1995	High income	5.79593e+07	0.739026	3519	69.3258	1.40109e+11
19	Czech Republic	1996	High income	6.10375e+07	0.690544	3861	69.7953	1.46085e+11
19	Czech Republic	1997	High income	6.14254e+07	0.656291	4240	71.8353	1.45328e+11
19	Czech Republic	1998	High income	6.12954e+07	0.513692	4395	72.7087	1.4481e+11
19	Czech Republic	1999	High income	5.70392e+07	0.434762	4800	74.4432	1.46814e+11
19	Czech Republic	2000	High income	5.74283e+07	0.55551	4939	76.6425	1.52688e+11
19	Czech Republic	2001	High income	6.10828e+07	0.767933	4752	78.3427	1.57335e+11
19	Czech Republic	2002	High income	6.03905e+07	0.466436	5557	78.6207	1.59805e+11
19	Czech Republic	2003	High income	5.7804e+07	0.415562	3579	78.7241	1.65531e+11
19	Czech Republic	2004	High income	7.45078e+07	0.887642	1252	80.3801	1.73501e+11
19	Czech Republic	2005	High income	6.29222e+07	0.76862	830	80.9038	1.84954e+11
19	Czech Republic	2006	High income	6.61636e+07	0.766777	836	81.629	1.9747e+11
19	Czech Republic	2007	High income	6.69557e+07	0.696645	908	83.0835	2.0847e+11
19	Czech Republic	2008	High income	6.73176e+07	1.53657	854	82.9584	2.1407e+11
19	Czech Republic	2009	High income	5.94098e+07	0.70719	881	82.3945	2.041e+11
19	Czech Republic	2010	High income	6.57338e+07	0.979586	982	82.7595	2.0907e+11
19	Czech Republic	2011	High income	6.44567e+07	1.09289	880	82.8187	2.1275e+11
19	Czech Republic	2012	High income	5.68791e+07	0.658184	1017	83.5999	2.1108e+11
19	Czech Republic	2013	High income	5.87901e+07	0.392345	1081	83.5026	2.10983e+11
19	Czech Republic	2014	High income	5.92986e+07	0.349018	972	84.8632	2.15756e+11
19	Czech Republic	2015	High income	5.89135e+07	0.309696	952	85.0144	2.27382e+11
19	Czech Republic	2016	High income	5.93057e+07	0.317142	839	85.2615	2.33151e+11
19	Czech Republic	2017	High income		0.368317	860	85.6801	2.45202e+11
19	Czech Republic	2018	High income		0.401837	732		2.53045e+11
20	Dominican Republic	1990	Middle income	8.16818e+06	2.01017		40.4565	1.92318e+10
20	Dominican Republic	1991	Middle income	8.44745e+06	1.421		39.8686	1.94133e+10
20	Dominican Republic	1992	Middle income	9.14829e+06	0.820172		39.9975	2.15917e+10
20	Dominican Republic	1993	Middle income	9.25694e+06	0.270242		41.5568	2.31818e+10
20	Dominican Republic	1994	Middle income	9.71599e+06	0.792255		40.3441	2.37846e+10
20	Dominican Republic	1995	Middle income	1.03784e+07	1.14268		41.7415	2.51369e+10
20	Dominican Republic	1996	Middle income	1.11629e+07	0.703394		44.0598	2.66395e+10
20	Dominican Republic	1997	Middle income	1.22036e+07	0.50323		44.4949	2.90065e+10
20	Dominican Republic	1998	Middle income	1.30644e+07	0.0481125		45.1999	3.09541e+10
20	Dominican Republic	1999	Middle income	1.37862e+07	0.19052		46.9967	3.27928e+10
20	Dominican Republic	2000	Middle income	1.41722e+07	0.341035	68	51.4716	3.43215e+10
20	Dominican Republic	2001	Middle income	1.47544e+07	0.022789	157	54.5494	3.51657e+10
20	Dominican Republic	2002	Middle income	1.43846e+07	0.0276478	183	52.8018	3.67464e+10
20	Dominican Republic	2003	Middle income	1.30115e+07	0.541632	202	56.8439	3.62519e+10
20	Dominican Republic	2004	Middle income	1.23871e+07	1.21413	205	59.4367	3.71837e+10
20	Dominican Republic	2005	Middle income	1.35318e+07	0.720719	225	59.2203	4.06894e+10
20	Dominican Republic	2006	Middle income	1.51284e+07	1.60623	295	61.8992	4.44224e+10
20	Dominican Republic	2007	Middle income	1.52253e+07	2.52805	145	63.6038	4.77168e+10
20	Dominican Republic	2008	Middle income	1.50677e+07	0.234147	53	60.5453	4.92482e+10
20	Dominican Republic	2009	Middle income	1.41462e+07	0.123504	255	60.5665	4.97142e+10
20	Dominican Republic	2010	Middle income	1.64374e+07	0.1724	343	62.1642	5.38602e+10
20	Dominican Republic	2011	Middle income	1.69685e+07	0.340146	333	62.74	5.55478e+10
20	Dominican Republic	2012	Middle income	1.59117e+07	0.446722	284	62.8647	5.70573e+10
20	Dominican Republic	2013	Middle income	1.61611e+07	1.02497	268	66.1453	5.98389e+10
20	Dominican Republic	2014	Middle income	1.7038e+07	1.03747	260	66.5794	6.40579e+10
20	Dominican Republic	2015	Middle income	1.765e+07	0.535348	252	63.6356	6.84952e+10
20	Dominican Republic	2016	Middle income	1.83101e+07	1.28194	270	66.6583	7.30564e+10
20	Dominican Republic	2017	Middle income		1.03551	271	66.9967	7.64657e+10
20	Dominican Republic	2018	Middle income		0.868605	228		8.1805e+10
21	Ecuador	1990	Middle income	1.87716e+07	13.1707		44.8567	3.80209e+10
21	Ecuador	1991	Middle income	1.87347e+07	7.56051	88	47.7179	3.96525e+10
21	Ecuador	1992	Middle income	1.97748e+07	7.97004	107	48.988	4.04909e+10
21	Ecuador	1993	Middle income	1.77482e+07	7.3938	121	50.5699	4.12898e+10
21	Ecuador	1994	Middle income	2.24995e+07	6.50681	339	50.9754	4.3048e+10
21	Ecuador	1995	Middle income	2.43122e+07	7.54778	278	48.8204	4.40177e+10
21	Ecuador	1996	Middle income	2.4909e+07	9.30703	361	49.283	4.478e+10
21	Ecuador	1997	Middle income	2.75944e+07	7.01959	310	54.0601	4.6718e+10
21	Ecuador	1998	Middle income	2.68221e+07	3.87665	462	52.1591	4.82441e+10
21	Ecuador	1999	Middle income	2.20141e+07	7.96373	490	54.5841	4.59576e+10
21	Ecuador	2000	Middle income	2.22176e+07	16.4254	551	55.5755	4.64594e+10
21	Ecuador	2001	Middle income	2.63467e+07	9.40643	263	54.6458	4.8325e+10
21	Ecuador	2002	Middle income	2.65115e+07	8.24603	114	55.2141	5.03048e+10
21	Ecuador	2003	Middle income	2.39477e+07	8.98633	422	56.3164	5.16745e+10
21	Ecuador	2004	Middle income	2.4242e+07	13.4827	503	58.1693	5.59175e+10
21	Ecuador	2005	Middle income	2.57802e+07	17.8004	591	59.1246	5.88763e+10
21	Ecuador	2006	Middle income	2.51151e+07	18.86	759	59.698	6.14689e+10
21	Ecuador	2007	Middle income	2.60802e+07	17.0404	798	60.6539	6.28151e+10
21	Ecuador	2008	Middle income	2.90052e+07	18.8207	849	60.9355	6.68084e+10
21	Ecuador	2009	Middle income	3.01265e+07	9.20677	674	60.9323	6.71868e+10
21	Ecuador	2010	Middle income	3.19718e+07	11.8672	694	61.3133	69555367000
21	Ecuador	2011	Middle income	3.21896e+07	16.1412		61.0167	7.50281e+10
21	Ecuador	2012	Middle income	3.03537e+07	14.3233		61.211	7.92611e+10
21	Ecuador	2013	Middle income	3.07932e+07	13.0962	482	62.0785	8.31818e+10
21	Ecuador	2014	Middle income	3.26477e+07	11.588	382	60.4327	8.63334e+10
21	Ecuador	2015	Middle income	3.11072e+07	4.78546	495	60.4847	8.64188e+10
21	Ecuador	2016	Middle income	2.80377e+07	3.71656	374	59.855	8.5359e+10
21	Ecuador	2017	Middle income		5.44268	417	61.7175	8.73806e+10
21	Ecuador	2018	Middle income		7.57513	405		8.85072e+10
22	Egypt, Arab Rep.	1990	Low income	8.08455e+07	18.3195	789	50.6574	8.74323e+10
22	Egypt, Arab Rep.	1991	Low income	8.08248e+07	13.1237	787	53.9213	8.84162e+10
22	Egypt, Arab Rep.	1992	Low income	8.36491e+07	12.2829	818	54.9307	9.2371e+10
22	Egypt, Arab Rep.	1993	Low income	8.43559e+07	10.5418	831	55.2911	9.50505e+10
22	Egypt, Arab Rep.	1994	Low income	8.74545e+07	8.692	836	57.8667	9.8827e+10
22	Egypt, Arab Rep.	1995	Low income	9.1222e+07	8.43769	1101	57.9	1.03415e+11
22	Egypt, Arab Rep.	1996	Low income	9.63568e+07	9.35561	1210	57.8118	1.08574e+11
22	Egypt, Arab Rep.	1997	Low income	1.03169e+08	6.89477		58.3146	1.14537e+11
22	Egypt, Arab Rep.	1998	Low income	108199352	4.14714	1633	58.9206	1.20923e+11
22	Egypt, Arab Rep.	1999	Low income	1.13427e+08	5.56724	1682	60.0174	1.28243e+11
22	Egypt, Arab Rep.	2000	Low income	1.12307e+08	7.74054	1615	60.2756	1.36413e+11
22	Egypt, Arab Rep.	2001	Low income	1.13389e+08	6.49094	1387	60.6181	1.41235e+11
22	Egypt, Arab Rep.	2002	Low income	114440514	7.36628	1415	59.6041	1.44611e+11
22	Egypt, Arab Rep.	2003	Low income	112162144	9.12586	1119	59.8655	1.49229e+11
22	Egypt, Arab Rep.	2004	Low income	1.18278e+08	11.5442	694	61.9712	1.55335e+11
22	Egypt, Arab Rep.	2005	Low income	1.3513e+08	14.4044	1436	64.3673	1.62282e+11
22	Egypt, Arab Rep.	2006	Low income	1.4417e+08	14.9317	1966	65.8394	1.73388e+11
22	Egypt, Arab Rep.	2007	Low income	1.51804e+08	13.2488	2105	67.4326	1.85677e+11
22	Egypt, Arab Rep.	2008	Low income	1.52748e+08	15.2369	2130	68.7733	1.98965e+11
22	Egypt, Arab Rep.	2009	Low income	1.46175e+08	9.01959	1942	67.8499	2.08264e+11
22	Egypt, Arab Rep.	2010	Low income	1.64967e+08	9.00539	2230	68.3214	2.18984e+11
22	Egypt, Arab Rep.	2011	Low income	1.65341e+08	12.4869	2209	67.6708	2.22848e+11
22	Egypt, Arab Rep.	2012	Low income	1.72603e+08	10.9345	2211	66.949	2.27809e+11
22	Egypt, Arab Rep.	2013	Low income	175688883	9.97433	2057	65.8747	2.32788e+11
22	Egypt, Arab Rep.	2014	Low income	1.80103e+08	8.37498	2136	66.1909	2.39575e+11
22	Egypt, Arab Rep.	2015	Low income	1.79516e+08	4.17882	2055	64.0591	2.5005e+11
22	Egypt, Arab Rep.	2016	Low income	1.73302e+08	3.06113	2178	63.9276	2.60918e+11
22	Egypt, Arab Rep.	2017	Low income		5.45867	2279	66.758	2.71828e+11
22	Egypt, Arab Rep.	2018	Low income		7.10879	2255		2.86273e+11
23	El Salvador	1990	Low income	6.24262e+06	0.83543	54	39.0273	1.1294e+10
23	El Salvador	1991	Low income	7.28083e+06	1.10155	36	38.5924	1.14627e+10
23	El Salvador	1992	Low income	7.84621e+06	0.781151	108	42.0686	1.22672e+10
23	El Salvador	1993	Low income	7.22287e+06	0.559922	85	43.02	1.29811e+10
23	El Salvador	1994	Low income	7.89706e+06	0.567411	86	43.0468	1.35899e+10
23	El Salvador	1995	Low income	8.44176e+06	0.779232	67	47.2408	1.42333e+10
23	El Salvador	1996	Low income	8.29798e+06	0.509551		50.1999	1.43497e+10
23	El Salvador	1997	Low income	9.17662e+06	0.820568		51.2476	1.47996e+10
23	El Salvador	1998	Low income	8.80115e+06	0.65399		53.5926	1.51924e+10
23	El Salvador	1999	Low income	9.81987e+06	0.555347		55.4688	1.55206e+10
23	El Salvador	2000	Low income	1.00561e+07	0.497077		56.1823	1.56954e+10
23	El Salvador	2001	Low income	1.11857e+07	0.485787		58.749	1.58331e+10
23	El Salvador	2002	Low income	1.13944e+07	0.456801		58.9022	1.60834e+10
23	El Salvador	2003	Low income	1.13663e+07	0.445016		59.4494	1.63346e+10
23	El Salvador	2004	Low income	1.16818e+07	0.430649		60.5295	1.64801e+10
23	El Salvador	2005	Low income	1.18688e+07	0.405614		61.9474	1.69263e+10
23	El Salvador	2006	Low income	1.23889e+07	0.543464		63.5446	1.76614e+10
23	El Salvador	2007	Low income	1.27649e+07	0.565857		66.4853	1.799e+10
23	El Salvador	2008	Low income	1.22937e+07	0.59189		65.8793	1.84525e+10
23	El Salvador	2009	Low income	1.18638e+07	0.576958		65.2165	1.80676e+10
23	El Salvador	2010	Low income	1.21012e+07	1.02874		65.1119	18447920000
23	El Salvador	2011	Low income	1.20012e+07	0.818951		65.2775	1.91518e+10
23	El Salvador	2012	Low income	1.22035e+07	0.76915	217	65.4433	1.96908e+10
23	El Salvador	2013	Low income	1.16483e+07	0.877346	183	66.1923	2.0131e+10
23	El Salvador	2014	Low income	1.23364e+07	1.05479	187	68.0903	2.04755e+10
23	El Salvador	2015	Low income	1.25795e+07	0.850743	203	67.1865	2.09664e+10
23	El Salvador	2016	Low income	1.30488e+07	1.02217	175	67.0035	2.14993e+10
23	El Salvador	2017	Low income		0.889181	182	67.2528	2.19835e+10
23	El Salvador	2018	Low income		0.655778	139		2.25138e+10
24	Estonia	1990	High income
24	Estonia	1991	High income				46.9779
24	Estonia	1992	High income	8.83703e+06			52.1135
24	Estonia	1993	High income	6.88811e+06	1.01667		54.8298
24	Estonia	1994	High income	6.75419e+06	1.56784	468	56.9154
24	Estonia	1995	High income	6.34472e+06	1.685	79	62.6957	1.03528e+10
24	Estonia	1996	High income	7.97547e+06	1.80161	210	65.4218	1.08638e+10
24	Estonia	1997	High income	9.10313e+06	1.81035	375	69.54	1.22811e+10
24	Estonia	1998	High income	8.76315e+06	1.60292	463	70.264	1.28129e+10
24	Estonia	1999	High income	8.26872e+06	1.87235	617	71.1935	1.27612e+10
24	Estonia	2000	High income	8.42411e+06	2.29847	804	72.7206	1.4051e+10
24	Estonia	2001	High income	1.04867e+07	2.19974	717	74.0039	1.48911e+10
24	Estonia	2002	High income	1.06199e+07	1.74193	719	73.6784	1.59041e+10
24	Estonia	2003	High income	1.23552e+07	1.62126	602	74.8295	1.71075e+10
24	Estonia	2004	High income	1.18913e+07	0.987755	124	77.335	1.82653e+10
24	Estonia	2005	High income	1.00162e+07	0.78711	38	77.3548	1.99987e+10
24	Estonia	2006	High income	1.09394e+07	0.759637	45	78.3434	2.19423e+10
24	Estonia	2007	High income	1.06588e+07	0.788229	63	79.7102	2.36041e+10
24	Estonia	2008	High income	8.94907e+06	1.2076	72	80.4273	2.24029e+10
24	Estonia	2009	High income	8.25194e+06	1.21567	96	80.112	1.91693e+10
24	Estonia	2010	High income	8.2022e+06	1.90473	97	80.7106	1.9685e+10
24	Estonia	2011	High income	7.7438e+06	2.57959	77	82.0832	2.1147e+10
24	Estonia	2012	High income	9.26629e+06	2.12908	25	82.5647	2.18047e+10
24	Estonia	2013	High income	8.1114e+06	1.59585	42	82.7321	2.20982e+10
24	Estonia	2014	High income	8.96017e+06	1.42227	50	82.991	2.27584e+10
24	Estonia	2015	High income	9.33951e+06	1.14503	36	83.7114	2.31782e+10
24	Estonia	2016	High income	9.27078e+06	1.08408	30	83.6377	2.39171e+10
24	Estonia	2017	High income		1.35091	41	83.8851	2.52324e+10
24	Estonia	2018	High income		1.35148	30		2.63314e+10
25	Ethiopia	1990	Low income		11.8989		21.269	9.96448e+09
25	Ethiopia	1991	Low income		11.2321		21.9637	9.25326e+09
25	Ethiopia	1992	Low income		15.0801		23.1049	8.45078e+09
25	Ethiopia	1993	Low income	5.48948e+07	14.6916		22.7044	9.56145e+09
25	Ethiopia	1994	Low income	5.69453e+07	22.9179		28.3115	9.86646e+09
25	Ethiopia	1995	Low income	5.99145e+07	31.6493		29.1229	1.0471e+10
25	Ethiopia	1996	Low income	6.34889e+07	28.6687	3	25.2191	1.17722e+10
25	Ethiopia	1997	Low income	6.37098e+07	27.0793		27.484	1.21411e+10
25	Ethiopia	1998	Low income	6.22193e+07	31.2141	11	29.4489	1.17212e+10
25	Ethiopia	1999	Low income	6.47149e+07	19.6037	18	29.8788	1.23263e+10
25	Ethiopia	2000	Low income	6.65539e+07	18.4853	12	30.4827	1.30749e+10
25	Ethiopia	2001	Low income	7.00078e+07	18.1488	15	31.8171	1.41603e+10
25	Ethiopia	2002	Low income	6.82798e+07	23.1893	13	32.2874	1.43748e+10
25	Ethiopia	2003	Low income	7.1965e+07	36.1413	9	37.8823	1.40641e+10
25	Ethiopia	2004	Low income	7.143e+07	27.811	4	39.4826	1.5973e+10
25	Ethiopia	2005	Low income	7.60834e+07	23.2765	5	40.4312	1.78608e+10
25	Ethiopia	2006	Low income	7.67404e+07	18.8289	10	40.7414	1.97959e+10
25	Ethiopia	2007	Low income	7.92574e+07	21.9115	37	41.1085	2.20638e+10
25	Ethiopia	2008	Low income	8.25081e+07	18.7704		42.2757	2.44442e+10
25	Ethiopia	2009	Low income	8.73896e+07	16.4282		41.8407	2.65959e+10
25	Ethiopia	2010	Low income	9.04063e+07	15.8141		43.3253	2.99338e+10
25	Ethiopia	2011	Low income	9.17364e+07	17.4197	38	44.5463	3.32799e+10
25	Ethiopia	2012	Low income	9.41534e+07	14.9005	14	44.2242	3.61579e+10
25	Ethiopia	2013	Low income	9.88756e+07	13.9096	25	44.4148	3.99842e+10
25	Ethiopia	2014	Low income	1.03517e+08	13.3777	24	45.266	4.40856e+10
25	Ethiopia	2015	Low income	1.0893e+08	12.1904	50	45.1947	4.86671e+10
25	Ethiopia	2016	Low income	1.06744e+08	11.2316	36	44.7272	5.32581e+10
25	Ethiopia	2017	Low income		9.91205	53	44.6341	5.83518e+10
25	Ethiopia	2018	Low income		5.88854	62		6.23292e+10
26	Gabon	1990	Middle income	1.3773e+06	32.3653		45.9299	1.05961e+10
26	Gabon	1991	Middle income	1.31997e+06	20.8189		48.4505	1.12438e+10
26	Gabon	1992	Middle income	1.61952e+06	23.6289		47.5869	1.08964e+10
26	Gabon	1993	Middle income	1.88563e+06	29.6048		48.9732	1.13264e+10
26	Gabon	1994	Middle income	1.88266e+06	27.092		48.6038	1.17469e+10
26	Gabon	1995	Middle income	1.73015e+06	29.8254		48.6395	1.23312e+10
26	Gabon	1996	Middle income	1.27185e+06	33.5165		46.9614	1.27782e+10
26	Gabon	1997	Middle income	1.24564e+06	30.7627		46.7201	1.35115e+10
26	Gabon	1998	Middle income	2.34619e+06	15.9117		52.3786	1.39814e+10
26	Gabon	1999	Middle income	1.55509e+06	26.1771		52.9199	1.27325e+10
26	Gabon	2000	Middle income	1.54196e+06	45.0222		51.8726	1.24927e+10
26	Gabon	2001	Middle income	1.76825e+06	27.7568		48.6473	1.27595e+10
26	Gabon	2002	Middle income	1.36318e+06	25.6309		47.988	1.27277e+10
26	Gabon	2003	Middle income	3.22384e+06	22.0649		48.4162	1.30137e+10
26	Gabon	2004	Middle income	3.54044e+06	28.1318		53.0092	1.31035e+10
26	Gabon	2005	Middle income	3.26932e+06	39.5768		52.9598	1.34542e+10
26	Gabon	2006	Middle income	3.71955e+06	40.6448		53.2506	1.30766e+10
26	Gabon	2007	Middle income	3.36272e+06	38.595		54.0979	1.38622e+10
26	Gabon	2008	Middle income	3.09886e+06	45.4821		54.5253	1.34036e+10
26	Gabon	2009	Middle income	2.9101e+06	27.2725		54.6178	1.34211e+10
26	Gabon	2010	Middle income	3.2552e+06	33.4243		54.6938	1.43726e+10
26	Gabon	2011	Middle income	3.67826e+06	37.6857		49.565	1.53919e+10
26	Gabon	2012	Middle income	3.83903e+06	37.9313		51.1219	1.62001e+10
26	Gabon	2013	Middle income	4.44804e+06	32.4302		51.6047	1.71136e+10
26	Gabon	2014	Middle income	4.72868e+06	26.7736		54.4781	1.7852e+10
26	Gabon	2015	Middle income	4.66672e+06	12.479		54.0209	1.85445e+10
26	Gabon	2016	Middle income	4.53684e+06	11.5658		53.4198	1.89323e+10
26	Gabon	2017	Middle income		18.837		53.7691	1.90218e+10
26	Gabon	2018	Middle income		23.1529			1.91822e+10
27	Georgia	1990	Middle income		0.508698			1.77567e+10
27	Georgia	1991	Middle income		0.280449		31.8356	1.401e+10
27	Georgia	1992	Middle income		0.521519	575	32.7553	7.71954e+09
27	Georgia	1993	Middle income		0.218531	680	33.8157	5.45771e+09
27	Georgia	1994	Middle income		0.174467	545	34.2963	4.89011e+09
27	Georgia	1995	Middle income		0.332419	707	38.9969	5.01725e+09
27	Georgia	1996	Middle income		0.456083	461	41.0755	5.57919e+09
27	Georgia	1997	Middle income		0.349518	468	42.7933	6.16606e+09
27	Georgia	1998	Middle income		0.198625	506	45.043	6.35751e+09
27	Georgia	1999	Middle income		0.501881	455	48.6158	6.53993e+09
27	Georgia	2000	Middle income		0.812117	418	49.9475	6.66015e+09
27	Georgia	2001	Middle income		0.583862	475	51.339	6.9802e+09
27	Georgia	2002	Middle income		0.559969	398	52.4526	7.36229e+09
27	Georgia	2003	Middle income		0.776065	366	52.6215	8.17646e+09
27	Georgia	2004	Middle income	5.96565e+06	0.798216	457	52.9257	8.65025e+09
27	Georgia	2005	Middle income	6.52583e+06	0.655463	475	54.8512	9.47977e+09
27	Georgia	2006	Middle income	6.35354e+06	0.974836	535	59.5291	1.03727e+10
27	Georgia	2007	Middle income	7.20367e+06	0.922982	564	62.1282	1.16775e+10
27	Georgia	2008	Middle income	6.71306e+06	0.764479	463	63.3671	1.196e+10
27	Georgia	2009	Middle income	6.22551e+06	0.776719	474	64.1109	1.15234e+10
27	Georgia	2010	Middle income	6.21538e+06	1.36216	362	65.6714	1.22435e+10
27	Georgia	2011	Middle income	6.81117e+06	1.91148	398	66.4635	1.31495e+10
27	Georgia	2012	Middle income	7.40828e+06	1.08582	372	68.0959	1.3987e+10
27	Georgia	2013	Middle income	7.28052e+06	0.798405	333	68.7286	1.44935e+10
27	Georgia	2014	Middle income	7.7615e+06	0.512591	297	70.2265	1.51359e+10
27	Georgia	2015	Middle income	7.94223e+06	0.55624	271	74.275	1.55933e+10
27	Georgia	2016	Middle income	8.32966e+06	0.595585	274	74.8332	1.60465e+10
27	Georgia	2017	Middle income		0.492221	232	75.6895	1.68236e+10
27	Georgia	2018	Middle income		0.474383	260		1.76383e+10
28	Ghana	1990	Low income	1.63689e+07	6.84738	20	37.5313	1.20561e+10
28	Ghana	1991	Low income	1.7333e+07	6.38681	12	38.1113	1.26929e+10
28	Ghana	1992	Low income	1.95826e+07	7.57858	11	40.9654	1.31853e+10
28	Ghana	1993	Low income	2.03375e+07	9.58891		43.3494	1.38248e+10
28	Ghana	1994	Low income	2.15245e+07	13.6505	39	45.7156	1.4281e+10
28	Ghana	1995	Low income	2.31234e+07	12.8234		45.9663	1.48683e+10
28	Ghana	1996	Low income	2.34658e+07	13.7968		45.3135	1.55527e+10
28	Ghana	1997	Low income	2.54468e+07	12.4853		46.5422	1.62053e+10
28	Ghana	1998	Low income	2.86938e+07	12.0149		48.0952	1.6967e+10
28	Ghana	1999	Low income	3.06255e+07	7.82513		49.2809	1.77136e+10
28	Ghana	2000	Low income	2.81818e+07	13.6956		52.2361	1.8369e+10
28	Ghana	2001	Low income	3.10487e+07	12.653		53.225	1.91037e+10
28	Ghana	2002	Low income	3.29466e+07	13.3179		52.6914	1.99634e+10
28	Ghana	2003	Low income	3.39581e+07	15.5411		54.8262	2.10015e+10
28	Ghana	2004	Low income	3.62476e+07	12.4378		54.3643	2.21776e+10
28	Ghana	2005	Low income	3.71604e+07	11.6835		55.66	2.3486e+10
28	Ghana	2006	Low income	3.909e+07	7.60887		53.4089	2.49891e+10
28	Ghana	2007	Low income	4.06105e+07	8.84257		54.3965	2.60754e+10
28	Ghana	2008	Low income	4.21465e+07	9.20094		53.5369	2.84612e+10
28	Ghana	2009	Low income	4.40668e+07	10.8237		55.5491	2.984e+10
28	Ghana	2010	Low income	4.6761e+07	10.1329		56.051	3.21973e+10
28	Ghana	2011	Low income	4.86177e+07	16.2889		57.3844	3.67201e+10
28	Ghana	2012	Low income	5.1557e+07	16.0507		58.8104	4.01324e+10
28	Ghana	2013	Low income	5.25629e+07	11.1277		56.0713	4.30671e+10
28	Ghana	2014	Low income	5.12304e+07	12.929		57.5895	4.42972e+10
28	Ghana	2015	Low income	5.49201e+07	10.8942		59.2325	4.52366e+10
28	Ghana	2016	Low income	5.55395e+07	8.88825	31	60.6867	4.67626e+10
28	Ghana	2017	Low income		10.9875	26	61.4569	5.05639e+10
28	Ghana	2018	Low income		10.1974	52		5.36989e+10
29	Greece	1990	High income	4.86007e+07	0.242412	707	56.4996	1.95986e+11
29	Greece	1991	High income	5.08466e+07	0.239998	380	62.3868	2.02062e+11
29	Greece	1992	High income	5.00679e+07	0.159306	433	65.3759	2.03476e+11
29	Greece	1993	High income	4.94114e+07	0.0884919	392	67.397	2.0022e+11
29	Greece	1994	High income	5.08207e+07	0.0695494	406	67.8247	2.04225e+11
29	Greece	1995	High income	5.36281e+07	0.0675886	312	68.1124	2.08513e+11
29	Greece	1996	High income	5.51377e+07	0.0630668	304	69.2153	2.14481e+11
29	Greece	1997	High income	5.48563e+07	0.0431524	350	70.2925	2.24099e+11
29	Greece	1998	High income	5.77868e+07	0.0254221	310	72.1042	2.32827e+11
29	Greece	1999	High income	5.75754e+07	0.028489	323	73.8849	2.39981e+11
29	Greece	2000	High income	7.13484e+07	0.0701802	340	76.1595	2.49388e+11
29	Greece	2001	High income	6.36189e+07	0.0988129	434	76.8451	2.59691e+11
29	Greece	2002	High income	6.21821e+07	0.0464064	412	76.347	2.69879e+11
29	Greece	2003	High income	6.58186e+07	0.0375539	420	77.2366	2.85517e+11
29	Greece	2004	High income	6.77252e+07	0.161634	407	77.7519	2.99967e+11
29	Greece	2005	High income	6.74832e+07	0.133229	482	77.3112	3.01764e+11
29	Greece	2006	High income	69175827	0.189982	562	78.459	3.18821e+11
29	Greece	2007	High income	7.24929e+07	0.322969	595	80.2192	3.29258e+11
29	Greece	2008	High income	6.73431e+07	0.348639	658	80.7528	3.28155e+11
29	Greece	2009	High income	6.43226e+07	0.121496	720	79.887	3.14042e+11
29	Greece	2010	High income	5.83774e+07	0.272595	744	79.7495	2.96835e+11
29	Greece	2011	High income	5.41746e+07	0.357097	741	80.1234	2.66709e+11
29	Greece	2012	High income	4.98625e+07	0.232896	656	80.2293	2.47819e+11
29	Greece	2013	High income	4.58119e+07	0.159772	717	80.7747	2.41025e+11
29	Greece	2014	High income	4.78451e+07	0.118982	670	81.9485	2.42707e+11
29	Greece	2015	High income	4.62869e+07	0.0687171	573	81.5373	2.41708e+11
29	Greece	2016	High income	4.77339e+07	0.0884655	646	81.5805	2.40524e+11
29	Greece	2017	High income		0.103263	589	82.4327	2.43604e+11
29	Greece	2018	High income		0.126715	579		2.47402e+11
30	Grenada	1990	Middle income				42.511	4.59441e+08
30	Grenada	1991	Middle income				43.4495	4.65807e+08
30	Grenada	1992	Middle income				43.2376	4.61842e+08
30	Grenada	1993	Middle income				46.1213	4.52795e+08
30	Grenada	1994	Middle income				46.3286	4.60464e+08
30	Grenada	1995	Middle income				46.6967	4.70269e+08
30	Grenada	1996	Middle income				46.5965	4.91141e+08
30	Grenada	1997	Middle income				47.7479	5.15774e+08
30	Grenada	1998	Middle income	250415			47.8623	5.76395e+08
30	Grenada	1999	Middle income	223994			47.216	6.16157e+08
30	Grenada	2000	Middle income	252895			49.4324	6.46275e+08
30	Grenada	2001	Middle income	264214			49.5745	6.33195e+08
30	Grenada	2002	Middle income	255637			49.7941	6.5496e+08
30	Grenada	2003	Middle income	280354			51.8076	7.16945e+08
30	Grenada	2004	Middle income	276652			51.2611	7.12303e+08
30	Grenada	2005	Middle income	301761			52.1838	8.0687e+08
30	Grenada	2006	Middle income	301530			55.4632	7.74632e+08
30	Grenada	2007	Middle income	291344			57.1077	8.22067e+08
30	Grenada	2008	Middle income	319054			57.8556	8.29856e+08
30	Grenada	2009	Middle income	286597			58.3966	7.74975e+08
30	Grenada	2010	Middle income	299342			58.8452	7.71013e+08
30	Grenada	2011	Middle income	326170			58.9802	7.76911e+08
30	Grenada	2012	Middle income	315264		26	58.8835	7.67937e+08
30	Grenada	2013	Middle income	326638		33	58.1389	7.85994e+08
30	Grenada	2014	Middle income	326764		17	60.2826	8.43718e+08
30	Grenada	2015	Middle income	334728		9	60.0798	8.9808e+08
30	Grenada	2016	Middle income	314951		17	58.8999	9.31629e+08
30	Grenada	2017	Middle income				55.5421	9.73019e+08
30	Grenada	2018	Middle income					1.01331e+09
31	Guyana	1990	Middle income	1.21747e+06	23.1365	6	47.8187	1.68455e+09
31	Guyana	1991	Middle income	1.26893e+06	29.857		45.63	1.78659e+09
31	Guyana	1992	Middle income	1.3282e+06	25.5131		49.0484	1.9252e+09
31	Guyana	1993	Middle income	1.46792e+06	31.6639		51.7924	2.08258e+09
31	Guyana	1994	Middle income	1.63941e+06	32.9297		53.3369	2.26028e+09
31	Guyana	1995	Middle income	1.80048e+06	33.5902		54.4876	2.374e+09
31	Guyana	1996	Middle income	1.7896e+06	29.7871		50.8099	2.56287e+09
31	Guyana	1997	Middle income	1.93769e+06	25.9861		51.2863	2.72127e+09
31	Guyana	1998	Middle income	1.8361e+06	17.723		51.1735	2.67558e+09
31	Guyana	1999	Middle income	1.96282e+06	17.7831		52.2672	2.75478e+09
31	Guyana	2000	Middle income	1.75598e+06	15.5078		53.3227	2.71721e+09
31	Guyana	2001	Middle income	1.74616e+06	12.9135		54.4807	2.77915e+09
31	Guyana	2002	Middle income	1.83839e+06	12.7851		53.9703	2.81062e+09
31	Guyana	2003	Middle income	1.97295e+06	16.9482		55.1109	2.79285e+09
31	Guyana	2004	Middle income	1.75059e+06	21.1993		55.7692	2.83652e+09
31	Guyana	2005	Middle income	1.76637e+06	20.8261		54.4887	2.78118e+09
31	Guyana	2006	Middle income	1.68895e+06	9.70635		54.9156	2.92384e+09
31	Guyana	2007	Middle income	1.90195e+06	10.8075		55.4338	3.1341e+09
31	Guyana	2008	Middle income	1.94033e+06	10.3636		57.2356	3.18441e+09
31	Guyana	2009	Middle income	2.01847e+06	10.7158		55.9369	3.30789e+09
31	Guyana	2010	Middle income	1.94816e+06	14.5922		56.9617	3.43291e+09
31	Guyana	2011	Middle income	2.30093e+06	16.3206		57.0791	3.6162e+09
31	Guyana	2012	Middle income	2.49492e+06	16.5264	14	57.145	3.81084e+09
31	Guyana	2013	Middle income	2.44572e+06	13.6687	16	56.5224	3.95006e+09
31	Guyana	2014	Middle income	2.03397e+06	10.7966	20	55.8798	4.01667e+09
31	Guyana	2015	Middle income	1.6954e+06	8.56443	13	56.4707	4.04428e+09
31	Guyana	2016	Middle income	2.61803e+06	16.0901	18	55.1622	4.19827e+09
31	Guyana	2017	Middle income		13.1722	23	54.6775	4.35505e+09
31	Guyana	2018	Middle income		6.5504	20		4.54846e+09
32	Hungary	1990	High income	4.47368e+07		4453	59.628
32	Hungary	1991	High income	4.57445e+07	1.02319	4009	61.0134	9.20113e+10
32	Hungary	1992	High income	3.29337e+07	0.808028	3130	63.4966	8.91919e+10
32	Hungary	1993	High income	3.6843e+07	0.689261	2462	65.4249	8.8678e+10
32	Hungary	1994	High income	4.06731e+07	0.53787	2490	67.5165	9.12915e+10
32	Hungary	1995	High income	3.52028e+07	0.533437	2889	69.7157	9.26513e+10
32	Hungary	1996	High income	3.88385e+07	0.577424	1653	72.4111	9.27277e+10
32	Hungary	1997	High income	3.8959e+07	0.523461	1625	74.2735	9.56422e+10
32	Hungary	1998	High income	3.758e+07	0.232038	1594	75.3804	9.93723e+10
32	Hungary	1999	High income	3.712e+07	0.321578	4508	76.4797	1.02424e+11
32	Hungary	2000	High income	3.59985e+07	0.718518	4937	77.7726	1.07012e+11
32	Hungary	2001	High income	4.14805e+07	0.709393	5448	79.5956	1.11372e+11
32	Hungary	2002	High income	3.87052e+07	0.457903	5906	79.2003	1.16652e+11
32	Hungary	2003	High income	3.82933e+07	0.421114	4810	80.2334	1.21417e+11
32	Hungary	2004	High income	4.7909e+07	0.446673	2657	82.7872	1.27272e+11
32	Hungary	2005	High income	4.37158e+07	0.410026	1202	83.0313	1.32673e+11
32	Hungary	2006	High income	4.15843e+07	0.544111	924	84.1597	1.38021e+11
32	Hungary	2007	High income	3.59951e+07	0.471976	791	85.1026	1.38356e+11
32	Hungary	2008	High income	4.18901e+07	0.638042	772	85.2553	1.3982e+11
32	Hungary	2009	High income	3.36061e+07	0.518922	787	85.7906	1.30453e+11
32	Hungary	2010	High income	3.12246e+07	0.543328	696	85.6289	1.31917e+11
32	Hungary	2011	High income	3.48048e+07	0.697804	698	84.9632	1.34472e+11
32	Hungary	2012	High income	2.92753e+07	0.642447	758	84.9015	1.32615e+11
32	Hungary	2013	High income	3.21859e+07	0.517337	708	84.9485	1.35083e+11
32	Hungary	2014	High income	3.54253e+07	0.399711	619	86.1508	1.40796e+11
32	Hungary	2015	High income	3.47489e+07	0.281005	633	84.9848	1.46173e+11
32	Hungary	2016	High income	3.52284e+07	0.229564	665	85.0464	1.49301e+11
32	Hungary	2017	High income		0.297286	532	85.0548	1.55746e+11
32	Hungary	2018	High income		0.367597	443		1.64156e+11
33	Indonesia	1990	Low income	2.18566e+08	12.2748		43.7675	3.09821e+11
33	Indonesia	1991	Low income	2.24251e+08	7.51094	1314	45.8358	3.31236e+11
33	Indonesia	1992	Low income	2.37253e+08	7.03965	3972	49.0576	3.52758e+11
33	Indonesia	1993	Low income	2.41982e+08	5.62936	2069	48.6974	3.75675e+11
33	Indonesia	1994	Low income	2.50187e+08	4.99124	2334	48.5987	4.04e+11
33	Indonesia	1995	Low income	2.68555e+08	5.52625	2874	50.5333	4.37209e+11
33	Indonesia	1996	Low income	2.75215e+08	5.90543	3997	52.0697	4.71391e+11
33	Indonesia	1997	Low income	2.75559e+08	5.36634	4018	54.2325	4.93546e+11
33	Indonesia	1998	Low income	2.71852e+08	8.13572	1846	59.1994	4.28759e+11
33	Indonesia	1999	Low income	2.82592e+08	6.97465	2936	59.2098	4.32151e+11
33	Indonesia	2000	Low income	286247998	9.84523	3890	59.7662	4.53414e+11
33	Indonesia	2001	Low income	2.8592e+08	8.1473	3926	59.9247	4.69934e+11
33	Indonesia	2002	Low income	2.93989e+08	6.47568	3843	56.8153	4.91078e+11
33	Indonesia	2003	Low income	3.04841e+08	6.35404	3300	57.1023	5.14553e+11
33	Indonesia	2004	Low income	3.19084e+08	8.36659	3668	59.3404	5.4044e+11
33	Indonesia	2005	Low income	3.12529e+08	9.73195	4304	61.0519	5.71205e+11
33	Indonesia	2006	Low income	3.13183e+08	9.29136	4612	61.5083	6.02627e+11
33	Indonesia	2007	Low income	333754002	9.90886	5134	61.5929	6.40863e+11
33	Indonesia	2008	Low income	3.48521e+08	11.2953	5133	61.931	6.79403e+11
33	Indonesia	2009	Low income	352118234	6.68871	4518	61.1156	7.10852e+11
33	Indonesia	2010	Low income	3.65844e+08	7.07038	5630	62.8156	7.55094e+11
33	Indonesia	2011	Low income	3.76604e+08	8.39739	5830	62.8093	8.01682e+11
33	Indonesia	2012	Low income	3.89321e+08	6.04898		63.6228	8.50024e+11
33	Indonesia	2013	Low income	3.93302e+08	5.51888	7450	63.3959	8.97262e+11
33	Indonesia	2014	Low income	4.2907e+08	4.76523	8023	64.3792	9.42185e+11
33	Indonesia	2015	Low income	423265055	3.1169	9153	63.309	9.88129e+11
33	Indonesia	2016	Low income	4.41282e+08	2.62653	9639	63.3036	1.03786e+12
33	Indonesia	2017	Low income		3.09657	9303	63.3752	1.09048e+12
33	Indonesia	2018	Low income		4.46361	9754		1.1469e+12
34	Iran, Islamic Rep.	1990	Low income	8.88444e+07	21.8651	355	27.7148	2.3256e+11
34	Iran, Islamic Rep.	1991	Low income	9.79e+07		427	30.3297	2.6139e+11
34	Iran, Islamic Rep.	1992	Low income	104682054		400	31.6923	2.68872e+11
34	Iran, Islamic Rep.	1993	Low income	1.09714e+08	29.5635	442	33.9958	2.71637e+11
34	Iran, Islamic Rep.	1994	Low income	1.23984e+08	24.5744	397	32.7095	2.67633e+11
34	Iran, Islamic Rep.	1995	Low income	1.34003e+08	20.1218	407	31.591	2.73746e+11
34	Iran, Islamic Rep.	1996	Low income	1.36414e+08	20.288	515	31.5926	2.87973e+11
34	Iran, Islamic Rep.	1997	Low income	145074630	19.4195	399	32.2255	2.89408e+11
34	Iran, Islamic Rep.	1998	Low income	1.46668e+08	12.6378	496	33.9386	2.957e+11
34	Iran, Islamic Rep.	1999	Low income	155468666	17.9431	543	36.2085	2.98463e+11
34	Iran, Islamic Rep.	2000	Low income	1.62047e+08	32.6241	616	38.4262	3.15801e+11
34	Iran, Islamic Rep.	2001	Low income	1.73239e+08	23.7335	993	39.3642	3.18497e+11
34	Iran, Islamic Rep.	2002	Low income	181227773	22.0644	1195	45.3582	3.41706e+11
34	Iran, Islamic Rep.	2003	Low income	196446268	23.2796	1642	46.6758	3.71476e+11
34	Iran, Islamic Rep.	2004	Low income	2.08621e+08	26.6613	2782	46.223	3.87761e+11
34	Iran, Islamic Rep.	2005	Low income	2.1711e+08	34.4847	4494	47.6416	4.0013e+11
34	Iran, Islamic Rep.	2006	Low income	2.22045e+08	34.7464	6527	50.0536	4.20135e+11
34	Iran, Islamic Rep.	2007	Low income	239108880	28.3755	11150	50.1801	4.54401e+11
34	Iran, Islamic Rep.	2008	Low income	2.28941e+08	33.2096	15955	51.3067	4.55541e+11
34	Iran, Islamic Rep.	2009	Low income	246696791	19.9176	12700	51.3211	4.6013e+11
34	Iran, Islamic Rep.	2010	Low income	2.5353e+08	23.1042	11636	52.616	4.86808e+11
34	Iran, Islamic Rep.	2011	Low income	2.46027e+08	28.2058	12018	53.9281	4.99687e+11
34	Iran, Islamic Rep.	2012	Low income	2.50914e+08	23.4393	11054	53.4751	4.62488e+11
34	Iran, Islamic Rep.	2013	Low income	2.53205e+08	27.5818	11643	54.2053	4.6159e+11
34	Iran, Islamic Rep.	2014	Low income	2.62492e+08	27.4991	13802	53.5185	4.82839e+11
34	Iran, Islamic Rep.	2015	Low income	2.56354e+08	15.8165	14279	54.1131	4.76462e+11
34	Iran, Islamic Rep.	2016	Low income	2.56171e+08	13.6673	15632	54.6157	5.40291e+11
34	Iran, Islamic Rep.	2017	Low income		18.1744	16259	55.2214	5.60579e+11
34	Iran, Islamic Rep.	2018	Low income		23.6464	12823		5.26799e+11
35	Italy	1990	High income	2.96262e+08	0.086444	9407	68.4398	1.751e+12
35	Italy	1991	High income	3.10042e+08	0.0515985	9101	69.7234	1.77793e+12
35	Italy	1992	High income	302232204	0.0442771	8054	70.0267	1.79277e+12
35	Italy	1993	High income	2.84975e+08	0.060012	7976	72.6038	1.77748e+12
35	Italy	1994	High income	2.9585e+08	0.0546659	8311	72.8608	1.81571e+12
35	Italy	1995	High income	2.99771e+08	0.057126	8574	72.8917	1.86813e+12
35	Italy	1996	High income	288213806	0.0657635	8675	74.0223	1.89179e+12
35	Italy	1997	High income	300643310	0.0646246	9289	75.71	1.92642e+12
35	Italy	1998	High income	3.11676e+08	0.0264287	9213	76.7852	1.9613e+12
35	Italy	1999	High income	3.15322e+08	0.0381005	7453	78.1912	1.99318e+12
35	Italy	2000	High income	3.21035e+08	0.0975259	9273	80.073	2.06866e+12
35	Italy	2001	High income	3.14399e+08	0.106121	9487	80.1969	2.10903e+12
35	Italy	2002	High income	318620301	0.0941241	9500	78.748	2.11439e+12
35	Italy	2003	High income	329372715	0.0854819	9401	78.5709	2.11732e+12
35	Italy	2004	High income	341197809	0.0797856	9247	78.9259	2.14746e+12
35	Italy	2005	High income	3.40115e+08	0.105921	9331	79.1092	2.16502e+12
35	Italy	2006	High income	3.44783e+08	0.129016	10903	79.9619	2.20379e+12
35	Italy	2007	High income	3.41075e+08	0.122512	10125	81.3955	2.23656e+12
35	Italy	2008	High income	3.20985e+08	0.147575	9449	80.7254	2.21505e+12
35	Italy	2009	High income	2.99103e+08	0.0951202	9717	80.5382	2.09807e+12
35	Italy	2010	High income	3.16217e+08	0.120885	9723	81.0318	2.13402e+12
35	Italy	2011	High income	3.06777e+08	0.167118	9721	81.2586	2.14911e+12
35	Italy	2012	High income	2.75496e+08	0.182343	9310	81.2008	2.08505e+12
35	Italy	2013	High income	2.64034e+08	0.163564	9212	81.2888	2.04666e+12
35	Italy	2014	High income	2.62012e+08	0.142323	9382	82.2315	2.04657e+12
35	Italy	2015	High income	264813688	0.0818365	9687	82.5169	2.0625e+12
35	Italy	2016	High income	2.63809e+08	0.0489409	9821	82.7224	2.08918e+12
35	Italy	2017	High income		0.068197	9674	83.366	2.12402e+12
35	Italy	2018	High income		0.103772	9821		2.14402e+12
36	Jamaica	1990	Middle income	3.37779e+06	6.3354	81	52.364	1.03659e+10
36	Jamaica	1991	Middle income	3.13857e+06	8.08004	43	50.7685	1.08674e+10
36	Jamaica	1992	Middle income	3.38187e+06	8.66692	65	53.7226	1.10799e+10
36	Jamaica	1993	Middle income	3.74762e+06	4.2904	73	51.4539	1.21233e+10
36	Jamaica	1994	Middle income	3.908e+06	4.43467	66	53.049	1.2291e+10
36	Jamaica	1995	Middle income	4.03487e+06	2.49197	61	58.5449	1.25799e+10
36	Jamaica	1996	Middle income	4.01225e+06	2.80625	79	55.2862	1.25656e+10
36	Jamaica	1997	Middle income	4.08838e+06	2.13757	70	55.3076	1.24223e+10
36	Jamaica	1998	Middle income	4.16304e+06	1.85294		56.0094	1.21323e+10
36	Jamaica	1999	Middle income	4.76554e+06	1.46601		56.3253	1.22594e+10
36	Jamaica	2000	Middle income	4.18115e+06	1.4954	101	57.8134	1.23671e+10
36	Jamaica	2001	Middle income	4.36359e+06	1.52238	76	57.5823	1.25334e+10
36	Jamaica	2002	Middle income	4.27267e+06	1.11318	69	57.9473	1.27837e+10
36	Jamaica	2003	Middle income	4.61262e+06	1.06911	50	58.5936	1.32524e+10
36	Jamaica	2004	Middle income	4.14699e+06	1.72188	72	63.83	1.34279e+10
36	Jamaica	2005	Middle income	4.71178e+06	1.98481	69	64.0543	1.35479e+10
36	Jamaica	2006	Middle income	4.42352e+06	2.66588	153	65.7122	1.39407e+10
36	Jamaica	2007	Middle income	5.72441e+06	2.88053	163	66.7956	1.41403e+10
36	Jamaica	2008	Middle income	3.60663e+06	1.95077	136	69.0067	1.40255e+10
36	Jamaica	2009	Middle income	3.98573e+06	1.29293	127	67.2796	1.3416e+10
36	Jamaica	2010	Middle income	5.01553e+06	1.42633	156	67.1919	1.32206e+10
36	Jamaica	2011	Middle income	5.63124e+06	1.72518	113	67.4551	1.34493e+10
36	Jamaica	2012	Middle income	4.83726e+06	1.33696	107	67.3051	1.33668e+10
36	Jamaica	2013	Middle income	5.21941e+06	1.30189	119	67.502	1.3436e+10
36	Jamaica	2014	Middle income	4.83872e+06	1.34529	155	67.9799	1.35287e+10
36	Jamaica	2015	Middle income	4.49973e+06	1.26611	70	67.8267	1.36533e+10
36	Jamaica	2016	Middle income	4.64568e+06	1.22053	78	67.2	1.38411e+10
36	Jamaica	2017	Middle income		1.34962	68	66.9688	1.39791e+10
36	Jamaica	2018	Middle income		1.46188	79		1.42433e+10
37	Jordan	1990	Middle income	5.21568e+06	0.144936		53.7385	9.33104e+09
37	Jordan	1991	Middle income	5.85869e+06	0.113911		56.1676	9.48113e+09
37	Jordan	1992	Middle income	7.17374e+06	0.0623313		56.7972	1.08417e+10
37	Jordan	1993	Middle income	8.16799e+06	0.0609985		57.8375	1.13281e+10
37	Jordan	1994	Middle income	8.26346e+06	0.0645034		57.4345	1.18913e+10
37	Jordan	1995	Middle income	7.97845e+06	0.0791512		59.9939	1.26287e+10
37	Jordan	1996	Middle income	8.0203e+06	0.0929398		62.1563	1.28922e+10
37	Jordan	1997	Middle income	8.56214e+06	0.0964139		63.4956	1.33188e+10
37	Jordan	1998	Middle income	9.70783e+06	0.0970163		64.8992	1.37199e+10
37	Jordan	1999	Middle income	9.08003e+06	0.0656971		66.778	1.4185e+10
37	Jordan	2000	Middle income	9.69198e+06	0.0955645	198	69.2299	1.47872e+10
37	Jordan	2001	Middle income	1.0116e+07	0.103884	199	70.1048	1.55665e+10
37	Jordan	2002	Middle income	1.03437e+07	0.0792681	138	69.5101	1.64668e+10
37	Jordan	2003	Middle income	1.09103e+07	0.0929267	182	71.2061	1.71521e+10
37	Jordan	2004	Middle income	1.28136e+07	0.0915309	183	72.3542	1.86216e+10
37	Jordan	2005	Middle income	1.30495e+07	0.100202	218	73.477	2.01386e+10
37	Jordan	2006	Middle income	1.31942e+07	0.454123	503	74.2633	2.17684e+10
37	Jordan	2007	Middle income	1.41088e+07	0.763798	566	76.1161	2.35483e+10
37	Jordan	2008	Middle income	1.34726e+07	5.64798	585	75.7344	2.52514e+10
37	Jordan	2009	Middle income	1.36292e+07	3.87114	506	74.9819	2.65199e+10
37	Jordan	2010	Middle income	1.31351e+07	1.66413	474	75.1717	2.71338e+10
37	Jordan	2011	Middle income	1.38304e+07	3.32772	400	74.877	2.78765e+10
37	Jordan	2012	Middle income	1.58056e+07	2.91841	394	74.3992	2.85537e+10
37	Jordan	2013	Middle income	15313947	1.28551	392	74.6186	2.9299e+10
37	Jordan	2014	Middle income	1.65688e+07	1.20261	379	75.9652	3.02905e+10
37	Jordan	2015	Middle income	1.78615e+07	1.40004	335	74.2841	3.10467e+10
37	Jordan	2016	Middle income	1.96656e+07	1.12286	278	73.9497	3.16658e+10
37	Jordan	2017	Middle income		0.869334	200	73.7476	3.23267e+10
37	Jordan	2018	Middle income		0.718265	133		3.29519e+10
38	Kazakhstan	1990	Middle income		15.6792			9.62942e+10
38	Kazakhstan	1991	Middle income		9.53101		26.5662	8.57019e+10
38	Kazakhstan	1992	Middle income	1.68704e+08	8.08657	445	27.2011	8.11597e+10
38	Kazakhstan	1993	Middle income	1.28156e+08	7.22292	4428	31.4392	7.3693e+10
38	Kazakhstan	1994	Middle income	1.15047e+08	6.27382	1576	34.3166	6.44077e+10
38	Kazakhstan	1995	Middle income	9.44154e+07	7.35021	1373	38.8031	5.91262e+10
38	Kazakhstan	1996	Middle income	6.42172e+07	9.72885	1347	40.5456	5.94219e+10
38	Kazakhstan	1997	Middle income	6.8951e+07	8.0107	1474	42.7076	6.0432e+10
38	Kazakhstan	1998	Middle income	5.36695e+07	2.96132	1403	43.04	5.92838e+10
38	Kazakhstan	1999	Middle income	3.63328e+07	10.8782	1463	45.6054	6.08845e+10
38	Kazakhstan	2000	Middle income	3.4432e+07	25.7973	1515	48.24	6.68512e+10
38	Kazakhstan	2001	Middle income	4.90966e+07	20.1207	1706	50.0972	7.58761e+10
38	Kazakhstan	2002	Middle income	5.29867e+07	22.3958	1697	51.5967	8.33119e+10
38	Kazakhstan	2003	Middle income	6.13185e+07	22.3466	1798	52.4262	9.10599e+10
38	Kazakhstan	2004	Middle income	6.21352e+07	27.6733	1867	53.0544	9.98017e+10
38	Kazakhstan	2005	Middle income	7.08953e+07	29.7971	1626	54.135	1.09482e+11
38	Kazakhstan	2006	Middle income	7.97579e+07	29.1796	1557	55.4126	1.21197e+11
38	Kazakhstan	2007	Middle income	8.92327e+07	26.5735	1827	59.4942	1.31984e+11
38	Kazakhstan	2008	Middle income	94780775	32.0088	1672	59.468	1.36339e+11
38	Kazakhstan	2009	Middle income	9.23275e+07	20.8757	1827	60.5587	1.37975e+11
38	Kazakhstan	2010	Middle income	9.09899e+07	24.2119	1964	60.8543	1.48047e+11
38	Kazakhstan	2011	Middle income	1.137e+08	27.1923	1732	60.464	1.59003e+11
38	Kazakhstan	2012	Middle income	9.26251e+07	23.3912		61.88	1.66635e+11
38	Kazakhstan	2013	Middle income	1.10575e+08	19.2041	2202	58.1828	1.76633e+11
38	Kazakhstan	2014	Middle income	1.00062e+08	17.6136	2013	61.8921	1.84052e+11
38	Kazakhstan	2015	Middle income	9.99422e+07	9.55269	1503	62.0704	1.8626e+11
38	Kazakhstan	2016	Middle income	9.97617e+07	11.5006	1224	64.341	1.88309e+11
38	Kazakhstan	2017	Middle income		15.6745	1228	64.6785	1.9603e+11
38	Kazakhstan	2018	Middle income		21.7845	982		2.04067e+11
39	Kenya	1990	Low income	3.18439e+07	4.9639		41.0732	2.17651e+10
39	Kenya	1991	Low income	3.13426e+07	5.19875	28	41.2796	2.20782e+10
39	Kenya	1992	Low income	3.31382e+07	5.37781		41.4785	2.19017e+10
39	Kenya	1993	Low income	3.2864e+07	6.77141	51	44.8977	2.1979e+10
39	Kenya	1994	Low income	3.47179e+07	6.3378		45.6838	2.25577e+10
39	Kenya	1995	Low income	3.45471e+07	7.28625		44.9523	2.35516e+10
39	Kenya	1996	Low income	3.30076e+07	5.49076	53	45.4697	2.45283e+10
39	Kenya	1997	Low income	3.30676e+07	4.73298	62	45.8837	2.46448e+10
39	Kenya	1998	Low income	3.37729e+07	4.53439	61	45.575	2.54556e+10
39	Kenya	1999	Low income	3.54411e+07	3.26871	55	47.8049	2.60425e+10
39	Kenya	2000	Low income	3.5531e+07	3.31397		48.0806	2.61986e+10
39	Kenya	2001	Low income	3.60829e+07	3.14162		49.197	2.71889e+10
39	Kenya	2002	Low income	3.50676e+07	3.73954	72	48.8591	2.73376e+10
39	Kenya	2003	Low income	3.42232e+07	5.08542	95	50.7456	2.81393e+10
39	Kenya	2004	Low income	3.47815e+07	4.12368	84	49.3097	2.95756e+10
39	Kenya	2005	Low income	3.75623e+07	4.03808	93	51.6129	3.13225e+10
39	Kenya	2006	Low income	4.05327e+07	2.95042	82	51.5988	3.33499e+10
39	Kenya	2007	Low income	4.0132e+07	3.6339	132	52.8974	3.56346e+10
39	Kenya	2008	Low income	3.83618e+07	3.63887	152	53.4778	3.57174e+10
39	Kenya	2009	Low income	4.13514e+07	3.71264	171	54.7434	3.68985e+10
39	Kenya	2010	Low income	4.254e+07	3.01543	197	56.0458	4.00001e+10
39	Kenya	2011	Low income	4.49389e+07	3.25577	257	56.5835	4.24434e+10
39	Kenya	2012	Low income	4.57384e+07	3.22357	259	56.4362	4.43802e+10
39	Kenya	2013	Low income	4.61131e+07	2.94442	241	56.1691	4.69891e+10
39	Kenya	2014	Low income	4.83458e+07	2.91068	207	57.0369	4.95064e+10
39	Kenya	2015	Low income	5.05234e+07	2.96005	193	56.4495	5.23374e+10
39	Kenya	2016	Low income	4.92841e+07	2.86884	203	56.2273	5.54143e+10
39	Kenya	2017	Low income		2.41187	178	55.9294	5.80774e+10
39	Kenya	2018	Low income		1.32667	286		6.1747e+10
40	Kuwait	1990	High income		55.6126		54.3853
40	Kuwait	1991	High income		9.15396		57.5008
40	Kuwait	1992	High income		29.5915		58.8715	4.40613e+10
40	Kuwait	1993	High income		40.6599		58.9278	5.90379e+10
40	Kuwait	1994	High income		38.992		59.2477	6.40185e+10
40	Kuwait	1995	High income		39.3385		60.0392	6.71287e+10
40	Kuwait	1996	High income		42.5164		59.2689	6.75349e+10
40	Kuwait	1997	High income		38.8612		60.1489	6.92053e+10
40	Kuwait	1998	High income		29.5778		62.403	7.17396e+10
40	Kuwait	1999	High income	5.77256e+06	35.07		62.6565	7.04562e+10
40	Kuwait	2000	High income	7.7716e+06	51.8157		63.0541	7.37638e+10
40	Kuwait	2001	High income	1.10503e+07	44.2089		63.0964	7.39211e+10
40	Kuwait	2002	High income	1.32257e+07	38.9009		62.5176	7.61493e+10
40	Kuwait	2003	High income	1.45737e+07	40.8335		62.956	8.9343e+10
40	Kuwait	2004	High income	1.76331e+07	48.3624		64.5143	9.8492e+10
40	Kuwait	2005	High income	2.2324e+07	56.0077		65.3753	1.08941e+11
40	Kuwait	2006	High income	2.3907e+07	53.33		66.4239	1.17128e+11
40	Kuwait	2007	High income	2.60935e+07	49.2724		67.1076	1.24145e+11
40	Kuwait	2008	High income	2.74393e+07	54.2194		67.688	1.27224e+11
40	Kuwait	2009	High income	2.97654e+07	40.2472		68.8794	1.18222e+11
40	Kuwait	2010	High income	2.73762e+07	49.3375		69.8881	1.15419e+11
40	Kuwait	2011	High income	2.75912e+07	58.9828		70.1157	1.26532e+11
40	Kuwait	2012	High income	2.7806e+07	54.8502		70.3017	1.34916e+11
40	Kuwait	2013	High income	3.03784e+07	52.9618		70.4396	1.36467e+11
40	Kuwait	2014	High income	2.95949e+07	50.9436		70.6485	1.3715e+11
40	Kuwait	2015	High income	3.3172e+07	37.0552	228	71.4678	1.37964e+11
40	Kuwait	2016	High income	3.47923e+07	32.1049	50	71.5117	1.42e+11
40	Kuwait	2017	High income		36.6037		71.2305	1.35309e+11
40	Kuwait	2018	High income		44.6635	257		1.36995e+11
41	Kyrgyz Republic	1990	Low income		1.05821			4.8137e+09
41	Kyrgyz Republic	1991	Low income		0.712637		30.5045	4.43131e+09
41	Kyrgyz Republic	1992	Low income	9.80982e+06	0.980752		33.2004	3.81811e+09
41	Kyrgyz Republic	1993	Low income	8.20358e+06	0.876419		35.3046	3.22785e+09
41	Kyrgyz Republic	1994	Low income	4.41297e+06	1.80214	391	38.1037	2.57954e+09
41	Kyrgyz Republic	1995	Low income	3772306	0.607566	148	40.7879	2.43963e+09
41	Kyrgyz Republic	1996	Low income	5.35826e+06	0.724138	268	42.425	2.61246e+09
41	Kyrgyz Republic	1997	Low income	5.59033e+06	1.99869	207	43.4318	2.87149e+09
41	Kyrgyz Republic	1998	Low income	6.12373e+06	1.39006	123	47.2822	2.93242e+09
41	Kyrgyz Republic	1999	Low income	5.83391e+06	3.35243	62	50.3169	3.03962e+09
41	Kyrgyz Republic	2000	Low income	5.11018e+06	4.10179	84	51.2	3.20508e+09
41	Kyrgyz Republic	2001	Low income	5.12638e+06	3.50683	98	49.9911	3.37564e+09
41	Kyrgyz Republic	2002	Low income	5.27506e+06	3.29583	128	50.3939	3.37506e+09
41	Kyrgyz Republic	2003	Low income	5.81949e+06	3.40097	180	50.6864	3.61234e+09
41	Kyrgyz Republic	2004	Low income	5.73452e+06	3.41163	149	52.9328	3.86617e+09
41	Kyrgyz Republic	2005	Low income	6.06792e+06	3.07825	131	54.2727	3.85938e+09
41	Kyrgyz Republic	2006	Low income	6.2307e+06	1.83936	127	56.8984	3.97913e+09
41	Kyrgyz Republic	2007	Low income	7.16384e+06	1.07709	158	58.3463	4.31907e+09
41	Kyrgyz Republic	2008	Low income	7.78801e+06	4.28921	138	60.2768	4.68194e+09
41	Kyrgyz Republic	2009	Low income	8.07662e+06	4.45046	149	60.0744	4.81707e+09
41	Kyrgyz Republic	2010	Low income	8.10879e+06	9.86368	140	61.1846	4.79436e+09
41	Kyrgyz Republic	2011	Low income	8.72118e+06	10.2456	129	61.3291	5.07992e+09
41	Kyrgyz Republic	2012	Low income	9.98098e+06	3.62795	111	60.4643	5.07544e+09
41	Kyrgyz Republic	2013	Low income	1.0364e+07	5.74724	114	62.031	5.62945e+09
41	Kyrgyz Republic	2014	Low income	1.00995e+07	4.07777	139	63.3503	5.85598e+09
41	Kyrgyz Republic	2015	Low income	1.00249e+07	4.33688	126	62.9083	6.08295e+09
41	Kyrgyz Republic	2016	Low income	9.85804e+06	5.64258	89	63.5858	6.3467e+09
41	Kyrgyz Republic	2017	Low income		8.75781	146	63.9408	6.64753e+09
41	Kyrgyz Republic	2018	Low income		4.65279			6.89734e+09
42	Latvia	1990	High income				43.6784
42	Latvia	1991	High income				43.0671
42	Latvia	1992	High income	9.48573e+06		143	47.7793
42	Latvia	1993	High income	9.07322e+06		318	49.472
42	Latvia	1994	High income	7.51507e+06		266	51.7744
42	Latvia	1995	High income	7.34432e+06	2.44144	300	53.4904	1.2787e+10
42	Latvia	1996	High income	9.36508e+06	2.53807	469	57.2346	1.31156e+10
42	Latvia	1997	High income	7.9049e+06	2.12094	202	58.9654	1.42781e+10
42	Latvia	1998	High income	7.78148e+06	1.92303	285	60.3472	1.51834e+10
42	Latvia	1999	High income	1.04361e+07	2.83184	182	61.1636	1.55996e+10
42	Latvia	2000	High income	1.01776e+07	2.59521	179	61.6489	1.64844e+10
42	Latvia	2001	High income	9.46749e+06	2.0839	180	62.8988	1.75267e+10
42	Latvia	2002	High income	1.02969e+07	1.74116	214	63.014	1.87681e+10
42	Latvia	2003	High income	1.02726e+07	1.75682	115	64.314	2.0351e+10
42	Latvia	2004	High income	1.11084e+07	1.58305	151	68.7936	2.20811e+10
42	Latvia	2005	High income	1.17059e+07	1.30169	169	70.1458	2.44494e+10
42	Latvia	2006	High income	1.26818e+07	1.1661	151	72.0599	2.73799e+10
42	Latvia	2007	High income	1.39645e+07	0.95521	147	73.374	3.01254e+10
42	Latvia	2008	High income	1.0389e+07	0.657984	215	73.234	2.9123e+10
42	Latvia	2009	High income	9.71134e+06	0.842679	243	72.3777	2.49701e+10
42	Latvia	2010	High income	9.41601e+06	1.22214	185	73.5173	2.38698e+10
42	Latvia	2011	High income	1.05921e+07	1.18778	183	74.2798	2.54139e+10
42	Latvia	2012	High income	1.0567e+07	1.28773	205	75.2287	2.64944e+10
42	Latvia	2013	High income	1.11024e+07	1.0475	233	75.8081	2.71064e+10
42	Latvia	2014	High income	1.17729e+07	1.0444	107	76.0983	2.73975e+10
42	Latvia	2015	High income	1.24835e+07	0.971074	137	76.4986	2.84953e+10
42	Latvia	2016	High income	1.25266e+07	1.01105	113	80.175	2.91714e+10
42	Latvia	2017	High income		1.16972	97	80.3043	3.01197e+10
42	Latvia	2018	High income		0.980536	110		3.13318e+10
43	Lebanon	1990	Middle income	8.77332e+06	0.0360393		53.1606	8.42707e+09
43	Lebanon	1991	Middle income	1.01143e+07	0.0207239		54.5923	1.2594e+10
43	Lebanon	1992	Middle income	1.0447e+07	0.0156729		54.3776	1.46643e+10
43	Lebanon	1993	Middle income	1.19179e+07	0.00807118		53.2279	1.6243e+10
43	Lebanon	1994	Middle income	1.23316e+07	0.00803338		53.1617	1.75595e+10
43	Lebanon	1995	Middle income	1.34338e+07	0.0098985		53.3746	1.86919e+10
43	Lebanon	1996	Middle income	1.37396e+07	0.00887618		53.1351	2.08015e+10
43	Lebanon	1997	Middle income	1.45905e+07	0.0075443		57.1261	2.10209e+10
43	Lebanon	1998	Middle income	1.41808e+07	0.00913907		57.6389	2.17915e+10
43	Lebanon	1999	Middle income	1.44265e+07	0.00147159		58.5454	2.1677e+10
43	Lebanon	2000	Middle income	1.33643e+07	0.00160712		59.3493	2.19679e+10
43	Lebanon	2001	Middle income	1.40507e+07	0.00153543		60.2114	2.28113e+10
43	Lebanon	2002	Middle income	1.42754e+07	0.00137292		60.5193	2.35922e+10
43	Lebanon	2003	Middle income	1.37067e+07	0.00160304		62.8972	2.43536e+10
43	Lebanon	2004	Middle income	1.43048e+07	0.00145706	234	67.0685	2.59802e+10
43	Lebanon	2005	Middle income	14004636	0.00135643	246	68.3151	2.6678e+10
43	Lebanon	2006	Middle income	1.38475e+07	0.001624	316	69.5408	2.70914e+10
43	Lebanon	2007	Middle income	1.34648e+07	0.00137814	371	67.861	2.96138e+10
43	Lebanon	2008	Middle income	1.49195e+07	0.00189664	345	68.4263	3.22995e+10
43	Lebanon	2009	Middle income	1.80948e+07	0.00190954	376	68.5058	3.56044e+10
43	Lebanon	2010	Middle income	1.80141e+07	0.0018808	386	70.1898	3.84439e+10
43	Lebanon	2011	Middle income	1.72427e+07	0.00193498	282	70.1261	3.87773e+10
43	Lebanon	2012	Middle income	1.77193e+07	0.00182191		69.4042	3.97625e+10
43	Lebanon	2013	Middle income	1.82053e+07	0.0015449	355	69.4461	4.12779e+10
43	Lebanon	2014	Middle income	1.99906e+07	0.00229098	341	68.8203	4.22939e+10
43	Lebanon	2015	Middle income	1.96394e+07	0.00228782	304	68.3562	4.23834e+10
43	Lebanon	2016	Middle income	1.97467e+07	0.0013714		68.3574	4.30316e+10
43	Lebanon	2017	Middle income		0.00198387		68.2741	4.33977e+10
43	Lebanon	2018	Middle income		0.000935282			4.25617e+10
44	Libya	1990	Middle income	1.16325e+07	41.5813	57	34.9726
44	Libya	1991	Middle income	1.19921e+07	24.703	47	36.6652
44	Libya	1992	Middle income	1.11819e+07	23.5978		35.5459
44	Libya	1993	Middle income	1.22723e+07	23.4508	36	35.7039
44	Libya	1994	Middle income	1.26416e+07	23.1365	31	36.0225
44	Libya	1995	Middle income	1.36186e+07	28.3411	43	37.5044
44	Libya	1996	Middle income	1.39643e+07	32.6797	35	37.7108
44	Libya	1997	Middle income	1.46542e+07	27.7204		37.3039
44	Libya	1998	Middle income	1.50262e+07	18.8373		39.28
44	Libya	1999	Middle income	1.48213e+07	20.4259		41.4511	4.63221e+10
44	Libya	2000	Middle income	1.63759e+07	34.6291		43.9217	4.80263e+10
44	Libya	2001	Middle income	1.65018e+07	30.9469		44.8678	4.71797e+10
44	Libya	2002	Middle income	1.67853e+07	50.4667		45.586	4.67273e+10
44	Libya	2003	Middle income	1.62771e+07	49.466		45.1282	5.28093e+10
44	Libya	2004	Middle income	2.0204e+07	55.4729		46.4758	5.51655e+10
44	Libya	2005	Middle income	1.97745e+07	62.7001		47.8688	6.1714e+10
44	Libya	2006	Middle income	1.95539e+07	67.9176		48.8783	6.57258e+10
44	Libya	2007	Middle income	1.80655e+07	61.2746		53.4553	6.99009e+10
44	Libya	2008	Middle income	2.01324e+07	64.5011		54.8021	7.17654e+10
44	Libya	2009	Middle income	2.45282e+07	49.8745		56.7533	7.11984e+10
44	Libya	2010	Middle income	2.6757e+07	57.2099		56.4717	7.47734e+10
44	Libya	2011	Middle income	1.92275e+07	51.6165		55.609	2.83571e+10
44	Libya	2012	Middle income	2.48535e+07	63.8376		55.4067	6.3276e+10
44	Libya	2013	Middle income	2.75198e+07	53.0191		56.6235	5.46705e+10
44	Libya	2014	Middle income	2.64692e+07	42.5084		57.0895	4.15496e+10
44	Libya	2015	Middle income	2.43225e+07	27.2872		57.3738	3.78674e+10
44	Libya	2016	Middle income	2.34935e+07	21.4832		55.4777	3.68088e+10
44	Libya	2017	Middle income		37.6491		55.445	4.66298e+10
44	Libya	2018	Middle income		43.3579			5.36862e+10
45	Lithuania	1990	High income				41.3296
45	Lithuania	1991	High income			29	41.1907
45	Lithuania	1992	High income	1.41319e+07		251	44.8138
45	Lithuania	1993	High income	1.27803e+07		1449	48.6509
45	Lithuania	1994	High income	1.02576e+07		292	52.3513
45	Lithuania	1995	High income	1.1871e+07	1.43434	133	55.6705	1.93335e+10
45	Lithuania	1996	High income	1.36539e+07	1.38135	178	59.3866	2.03308e+10
45	Lithuania	1997	High income	1.3902e+07	1.00086	202	62.097	2.20205e+10
45	Lithuania	1998	High income	1.43148e+07	0.688578	205	63.1696	2.36667e+10
45	Lithuania	1999	High income	1.14957e+07	0.818001	157	63.5673	2.33965e+10
45	Lithuania	2000	High income	1.27396e+07	0.975429	127	65.5744	2.42611e+10
45	Lithuania	2001	High income	1.29482e+07	0.923359	123	67.0124	2.58444e+10
45	Lithuania	2002	High income	1.44713e+07	0.787599	131	67.1242	2.75893e+10
45	Lithuania	2003	High income	1.43773e+07	0.714612	113	69.3576	3.05044e+10
45	Lithuania	2004	High income	1.60335e+07	0.636919	114	72.2087	3.25084e+10
45	Lithuania	2005	High income	1.52648e+07	0.567339	115	73.4581	3.5022e+10
45	Lithuania	2006	High income	1.55867e+07	0.540028	99	75.0424	3.76186e+10
45	Lithuania	2007	High income	1.64159e+07	0.47733	82	76.6525	4.17971e+10
45	Lithuania	2008	High income	1.62411e+07	0.424085	105	76.7787	4.28898e+10
45	Lithuania	2009	High income	1.41416e+07	0.394267	107	75.4642	3.65256e+10
45	Lithuania	2010	High income	1.51676e+07	0.536749	114	76.7532	3.71287e+10
45	Lithuania	2011	High income	1.56793e+07	0.559281	108	77.5365	3.93709e+10
45	Lithuania	2012	High income	1.58563e+07	0.510013	124	77.7498	4.08843e+10
45	Lithuania	2013	High income	1.49163e+07	0.451111	137	78.9253	4.23357e+10
45	Lithuania	2014	High income	1.64508e+07	0.433297	165	79.4579	4.38331e+10
45	Lithuania	2015	High income	1.64319e+07	0.354982	119	80.3179	4.47205e+10
45	Lithuania	2016	High income	1.61904e+07	0.348422	153	80.7709	4.5847e+10
45	Lithuania	2017	High income		0.406779	127	81.2903	4.78104e+10
45	Lithuania	2018	High income		0.365901	105		4.96926e+10
46	Luxembourg	1990	High income	5.60178e+06	0.0349739	206	74.1678	2.51723e+10
46	Luxembourg	1991	High income	5.72891e+06	0.0239377	171	76.4456	2.73482e+10
46	Luxembourg	1992	High income	5.78806e+06	0.0201303		81.6336	2.78459e+10
46	Luxembourg	1993	High income	5.97223e+06	0.0221108	239	82.1087	2.90156e+10
46	Luxembourg	1994	High income	6.18956e+06	0.0193431	124	78.0695	3.01242e+10
46	Luxembourg	1995	High income	6.02041e+06	0.017674	104	78.2049	3.05557e+10
46	Luxembourg	1996	High income	6.26476e+06	0.0181656	129	78.6467	3.09799e+10
46	Luxembourg	1997	High income	6.74152e+06	0.0159618	150	79.1643	3.27488e+10
46	Luxembourg	1998	High income	6.28792e+06	0.0173658	112	79.4553	3.47283e+10
46	Luxembourg	1999	High income	6.88891e+06	0.0171792	110	80.4487	3.76736e+10
46	Luxembourg	2000	High income	6.51584e+06	0.0189788	176	81.3024	4.07779e+10
46	Luxembourg	2001	High income	6.31862e+06	0.0188892	121	81.4769	4.18104e+10
46	Luxembourg	2002	High income	7.01397e+06	0.0172772	83	81.0518	4.34073e+10
46	Luxembourg	2003	High income	7.92783e+06	0.0151225	24	81.3438	4.41145e+10
46	Luxembourg	2004	High income	7.06487e+06	0.00976288	41	82.4636	4.5708e+10
46	Luxembourg	2005	High income	7.34424e+06	0.00992561	88	82.8653	4.71581e+10
46	Luxembourg	2006	High income	7.11849e+06	0.0211428	52	86.6499	4.96002e+10
46	Luxembourg	2007	High income	6.80031e+06	0.0334151	40	87.7956	5.3744e+10
46	Luxembourg	2008	High income	7.50992e+06	0.185501	71	87.5385	5.30563e+10
46	Luxembourg	2009	High income	6.96332e+06	0.176404	84	87.547	5.07438e+10
46	Luxembourg	2010	High income	7.91044e+06	0.0770329	100	87.4077	5.32125e+10
46	Luxembourg	2011	High income	7.90622e+06	0.114765	128	87.4813	5.45637e+10
46	Luxembourg	2012	High income	7.42417e+06	0.131111	161	87.3457	5.43713e+10
46	Luxembourg	2013	High income	7.36484e+06	0.0691532	169	87.3181	5.63582e+10
46	Luxembourg	2014	High income	7.07984e+06	0.0532137	218	87.3568	5.87798e+10
46	Luxembourg	2015	High income	7.25807e+06	0.012655	247	83.8494	6.13112e+10
46	Luxembourg	2016	High income	7.43352e+06	0.0106784	444	83.6325	6.41159e+10
46	Luxembourg	2017	High income		0.00981917	668	83.6465	6.52707e+10
46	Luxembourg	2018	High income		0.0129512	395		6.73012e+10
47	North Macedonia	1990	Middle income					7.69746e+09
47	North Macedonia	1991	Middle income		0.197032		34.4443	7.22247e+09
47	North Macedonia	1992	Middle income	5.18081e+06	1.36403		34.4022	6.7483e+09
47	North Macedonia	1993	Middle income	5.33138e+06	0.785553	128	34.8919	6.24425e+09
47	North Macedonia	1994	Middle income	5.52596e+06	0.491035	236	35.8366	6.13447e+09
47	North Macedonia	1995	Middle income	5.55254e+06	0.560545	176	38.5069	6.06609e+09
47	North Macedonia	1996	Middle income	6.10558e+06	0.429962	65	38.954	6.13798e+09
47	North Macedonia	1997	Middle income	6.1201e+06	0.590768	184	43.2749	6.22636e+09
47	North Macedonia	1998	Middle income	5.99829e+06	0.413987	144	46.1161	6.43673e+09
47	North Macedonia	1999	Middle income	5.97738e+06	0.359122	66	46.6889	6.71603e+09
47	North Macedonia	2000	Middle income	5.49194e+06	0.555691	124	50.2837	7.02155e+09
47	North Macedonia	2001	Middle income	5.24684e+06	0.744803	125	51.5631	6.80618e+09
47	North Macedonia	2002	Middle income	5.76412e+06	0.392754	251	55.3381	6.90784e+09
47	North Macedonia	2003	Middle income	6.112e+06	0.408197	71	55.1507	7.06137e+09
47	North Macedonia	2004	Middle income	6.5255e+06	1.57117	53	57.0288	7.39143e+09
47	North Macedonia	2005	Middle income	6.6174e+06	1.04313	68	59.5983	7.74061e+09
47	North Macedonia	2006	Middle income	6.77502e+06	2.75944	59	63.444	8.13824e+09
47	North Macedonia	2007	Middle income	7.3352e+06	6.251	118	68.283	8.66507e+09
47	North Macedonia	2008	Middle income	7.64999e+06	3.10775	39	68.3535	9.13922e+09
47	North Macedonia	2009	Middle income	7.2279e+06	1.43417	50	68.0578	9.10645e+09
47	North Macedonia	2010	Middle income	6.69403e+06	2.60239	28	68.4226	9.41231e+09
47	North Macedonia	2011	Middle income	7.17161e+06	2.81686	40	70.2034	9.63255e+09
47	North Macedonia	2012	Middle income	7.05829e+06	1.78783	53	71.0915	9.58861e+09
47	North Macedonia	2013	Middle income	6.33525e+06	1.10278	46	70.472	9.8691e+09
47	North Macedonia	2014	Middle income	6.33682e+06	1.15693		70.178	1.02273e+10
47	North Macedonia	2015	Middle income	6.6792e+06	0.911213		71.0591	1.06216e+10
47	North Macedonia	2016	Middle income	6.08606e+06	0.849102		71.114	1.09241e+10
47	North Macedonia	2017	Middle income		1.26608		71.0961	1.10423e+10
47	North Macedonia	2018	Middle income		0.998362			1.13604e+10
48	Malaysia	1990	Middle income	4.78771e+07	25.7757	2305	59.006	8.18007e+10
48	Malaysia	1991	Middle income	5.52365e+07	20.3753	2427	59.5337	8.9609e+10
48	Malaysia	1992	Middle income	6.15595e+07	19.2299	2411	62.4911	9.75708e+10
48	Malaysia	1993	Middle income	6.65514e+07	16.2898	2882	63.9311	1.07225e+11
48	Malaysia	1994	Middle income	6.79125e+07	14.3929	3587	65.5989	1.17103e+11
48	Malaysia	1995	Middle income	7.32688e+07	13.092	4052	67.1737	1.28613e+11
48	Malaysia	1996	Middle income	7.78147e+07	11.7572	5575	68.4365	1.41478e+11
48	Malaysia	1997	Middle income	8.44628e+07	10.0101	6451	69.5042	1.51838e+11
48	Malaysia	1998	Middle income	7.00141e+07	9.1117	5963	70.3047	1.40664e+11
48	Malaysia	1999	Middle income	8.56479e+07	9.15845	5842	70.5811	1.49297e+11
48	Malaysia	2000	Middle income	8.40365e+07	11.5353	6227	71.4012	1.62523e+11
48	Malaysia	2001	Middle income	8.78379e+07	9.28597	5934	72.7897	1.63364e+11
48	Malaysia	2002	Middle income	8.78734e+07	8.78737	4937	74.3229	1.72171e+11
48	Malaysia	2003	Middle income	8.29987e+07	11.0122	5062	75.385	1.82138e+11
48	Malaysia	2004	Middle income	9.47888e+07	10.8048	5442	76.5659	1.94493e+11
48	Malaysia	2005	Middle income	9.96512e+07	12.8455	6286	76.7034	2.04863e+11
48	Malaysia	2006	Middle income	117061218	13.2494	4800	77.6549	2.16305e+11
48	Malaysia	2007	Middle income	1.09232e+08	12.8658	2372	77.9878	2.29929e+11
48	Malaysia	2008	Middle income	1.16045e+08	13.7481	5303	78.3135	2.41039e+11
48	Malaysia	2009	Middle income	9.89655e+07	10.1969	5737	78.8925	2.37391e+11
48	Malaysia	2010	Middle income	1.07186e+08	9.44074	6383	78.8443	2.55017e+11
48	Malaysia	2011	Middle income	1.09585e+08	9.98691	6452	79.0968	2.68517e+11
48	Malaysia	2012	Middle income	1.13291e+08	9.67568	6940	79.3774	2.83214e+11
48	Malaysia	2013	Middle income	1.23001e+08	8.76162	7205	79.6863	2.96507e+11
48	Malaysia	2014	Middle income	1.27812e+08	8.67549	7620	80.7086	3.14318e+11
48	Malaysia	2015	Middle income	1.21326e+08	6.71146	7727	80.9354	3.30321e+11
48	Malaysia	2016	Middle income	1.22204e+08	5.08629	7236	80.9009	3.4502e+11
48	Malaysia	2017	Middle income		6.26762	7072	81.4084	3.65075e+11
48	Malaysia	2018	Middle income		8.16103	7295		3.82489e+11
49	Maldives	1990	Middle income		0.0216031		33.6208
49	Maldives	1991	Middle income		0.0197029		33.9586
49	Maldives	1992	Middle income		0.0178359		33.6148
49	Maldives	1993	Middle income		0.0122247		32.8754
49	Maldives	1994	Middle income		0.0103691		33.5997
49	Maldives	1995	Middle income		0.0122856		34.1533	1.16895e+09
49	Maldives	1996	Middle income		0.0111959		35.2172	1.26081e+09
49	Maldives	1997	Middle income		0.00853294		35.544	1.36669e+09
49	Maldives	1998	Middle income		0.00807364		37.0261	1.46912e+09
49	Maldives	1999	Middle income		0.00752318		37.5561	1.55985e+09
49	Maldives	2000	Middle income		0.00742344		37.8266	1.61984e+09
49	Maldives	2001	Middle income		0.00541706		36.5443	1.55596e+09
49	Maldives	2002	Middle income		0.00534465		37.0464	1.66905e+09
49	Maldives	2003	Middle income		0.00515849		37.2891	1.89855e+09
49	Maldives	2004	Middle income		0.00468462		38.0665	2.0131e+09
49	Maldives	2005	Middle income		0.00481532		39.9433	1.7488e+09
49	Maldives	2006	Middle income		0.00500854		41.8262	2.20544e+09
49	Maldives	2007	Middle income		0.00733172		44.2764	2.37556e+09
49	Maldives	2008	Middle income		0.00555485		45.498	2.60089e+09
49	Maldives	2009	Middle income		0.00529407		45.6869	2.41288e+09
49	Maldives	2010	Middle income		0.00896594		46.4155	2.58818e+09
49	Maldives	2011	Middle income		0.00907113		47.4193	2.8099e+09
49	Maldives	2012	Middle income		0.00747331		48.3064	2.88063e+09
49	Maldives	2013	Middle income		0.00522698		48.6617	3.09038e+09
49	Maldives	2014	Middle income		0.00517496		49.8774	3.31689e+09
49	Maldives	2015	Middle income		0.00586917		49.3748	3.41257e+09
49	Maldives	2016	Middle income		0.0066333		50.4477	3.62884e+09
49	Maldives	2017	Middle income		0.00525071		50.241	3.89049e+09
49	Maldives	2018	Middle income		0.00258454			4.20675e+09
50	Malta	1990	High income	1.94666e+06		19	57.2466	3.78348e+09
50	Malta	1991	High income	2.15788e+06		27	58.1825	4.0202e+09
50	Malta	1992	High income	2.26733e+06		25	58.2647	4.20878e+09
50	Malta	1993	High income	2.49135e+06		24	58.9843	4.39737e+09
50	Malta	1994	High income	2.46593e+06		42	60.9296	4.64587e+09
50	Malta	1995	High income	2.67622e+06		24	63.0434	4.94053e+09
50	Malta	1996	High income	2.71931e+06		24	64.1563	5.12715e+09
50	Malta	1997	High income	2.57079e+06		46	64.2881	5.39668e+09
50	Malta	1998	High income	3.00872e+06		34	65.3498	5.6733e+09
50	Malta	1999	High income	3.37099e+06		83	66.1233	5.94107e+09
50	Malta	2000	High income	2.56354e+06		116	67.0396	7.11035e+09
50	Malta	2001	High income	2.71025e+06		133	67.1138	7.02683e+09
50	Malta	2002	High income	3.08518e+06		202	67.3824	7.20708e+09
50	Malta	2003	High income	2.75869e+06			67.0088	7.50071e+09
50	Malta	2004	High income	2.3941e+06		471	74.3995	7.51123e+09
50	Malta	2005	High income	2.52904e+06			74.3996	7.76538e+09
50	Malta	2006	High income	2.71669e+06		805	76.623	7.9603e+09
50	Malta	2007	High income	2.5958e+06		39	77.4183	8.34038e+09
50	Malta	2008	High income	2.77589e+06		48	77.127	8.65951e+09
50	Malta	2009	High income	2.38427e+06		29	77.5131	8.56132e+09
50	Malta	2010	High income	2.33459e+06		19	77.8553	9.03593e+09
50	Malta	2011	High income	2.23183e+06		15	78.2085	9.07813e+09
50	Malta	2012	High income	2.26177e+06		17	78.5368	9.45195e+09
50	Malta	2013	High income	2.11778e+06		17	78.3261	9.96928e+09
50	Malta	2014	High income	2.22182e+06		13	79.0435	1.07303e+10
50	Malta	2015	High income	2.22611e+06		11	78.2953	1.17613e+10
50	Malta	2016	High income	2.48709e+06		4	78.3049	1.22424e+10
50	Malta	2017	High income			12	77.8668	1.32364e+10
50	Malta	2018	High income			17		1.3922e+10
51	Moldova	1990	Middle income
51	Moldova	1991	Middle income				28.2115
51	Moldova	1992	Middle income	1.04758e+07			28.7047
51	Moldova	1993	Middle income	1.13293e+07		103	30.8587
51	Moldova	1994	Middle income	8.22696e+06		533	36.3604
51	Moldova	1995	Middle income	8.6753e+06	0.295146	309	40.1514	4.79423e+09
51	Moldova	1996	Middle income	7.82354e+06	0.291515	424	44.0463	4.51247e+09
51	Moldova	1997	Middle income	8.28795e+06	0.261968	352	46.7631	4.58679e+09
51	Moldova	1998	Middle income	7.33879e+06	0.219198	280	48.453	4.28672e+09
51	Moldova	1999	Middle income	6.07271e+06	0.350151	271	49.202	4.14233e+09
51	Moldova	2000	Middle income	5.89464e+06	0.31487	250	50.0205	4.22964e+09
51	Moldova	2001	Middle income	6.96169e+06	0.215539	454	51.0522	4.48764e+09
51	Moldova	2002	Middle income	6.87663e+06	0.2285	269	52.3975	4.83768e+09
51	Moldova	2003	Middle income	7.24489e+06	0.260763	296	56.9986	5.15697e+09
51	Moldova	2004	Middle income	7.83013e+06	0.21205	306	58.1204	5.53858e+09
51	Moldova	2005	Middle income	8.10866e+06	0.192526	388	58.9945	5.95398e+09
51	Moldova	2006	Middle income	7.69051e+06	0.202318	312	61.412	6.23977e+09
51	Moldova	2007	Middle income	6.80485e+06	0.199004	347	63.3909	6.42696e+09
51	Moldova	2008	Middle income	8.98794e+06	0.218668	295	64.4753	6.92826e+09
51	Moldova	2009	Middle income	6.53083e+06	0.202607	139	64.246	6.51257e+09
51	Moldova	2010	Middle income	7.47436e+06	0.138983	150	65.2158	6.97496e+09
51	Moldova	2011	Middle income	7.13201e+06	0.173246	108	65.8145	7.38078e+09
51	Moldova	2012	Middle income	6.80536e+06	0.17264	115	66.5466	7.33725e+09
51	Moldova	2013	Middle income	7.28371e+06	0.284722	96	67.342	8.00082e+09
51	Moldova	2014	Middle income		0.305679	139	68.3912	8.40083e+09
51	Moldova	2015	Middle income		0.32973	124	68.7949	8.37242e+09
51	Moldova	2016	Middle income		0.268939	155	68.841	8.74155e+09
51	Moldova	2017	Middle income		0.260945	110	68.7193	9.15159e+09
51	Moldova	2018	Middle income		0.252732	113		9.54525e+09
52	Mongolia	1990	Low income	1.26963e+07	8.86113		27.0125	3.84675e+09
52	Mongolia	1991	Low income	1.37742e+07	4.99354	29	28.6402	3.51233e+09
52	Mongolia	1992	Low income	1.30051e+07	7.16316	28	31.3728	3.18722e+09
52	Mongolia	1993	Low income	1.24037e+07	8.41312	61	34.8523	3.08622e+09
52	Mongolia	1994	Low income	1.09165e+07	11.8768	149	35.6987	3.15209e+09
52	Mongolia	1995	Low income	1.21882e+07	12.6737	182	35.7676	3.35308e+09
52	Mongolia	1996	Low income	1.25984e+07	6.74332	137	39.1289	3.42803e+09
52	Mongolia	1997	Low income	1.26334e+07	8.0155	189	41.2047	3.56161e+09
52	Mongolia	1998	Low income	1.36625e+07	3.95255	180	43.6002	3.68056e+09
52	Mongolia	1999	Low income	1.37496e+07	3.2791		43.6742	3.79357e+09
52	Mongolia	2000	Low income	1.46986e+07	5.208		45.0495	3.83705e+09
52	Mongolia	2001	Low income	1.28349e+07	5.68573	182	45.4281	3.95034e+09
52	Mongolia	2002	Low income	1.08918e+07	4.43351	226	50.6702	4.13731e+09
52	Mongolia	2003	Low income	1.04819e+07	4.55128	253	52.3738	4.42712e+09
52	Mongolia	2004	Low income	1.06908e+07	14.9281	229	53.6681	4.89752e+09
52	Mongolia	2005	Low income	1.21385e+07	16.711	187	56.2415	5.25277e+09
52	Mongolia	2006	Low income	1.34831e+07	28.3625	213	57.8497	5.7022e+09
52	Mongolia	2007	Low income	1.45921e+07	27.4475		59.1169	6.28657e+09
52	Mongolia	2008	Low income	1.57607e+07	30.7826		58.6156	6.84609e+09
52	Mongolia	2009	Low income	1.63249e+07	23.8309	143	59.7105	6.75924e+09
52	Mongolia	2010	Low income	1.39171e+07	35.9752	179	61.6569	7.18948e+09
52	Mongolia	2011	Low income	1.56584e+07	42.2576		62.3837	8.4326e+09
52	Mongolia	2012	Low income	1.79587e+07	22.3909		63.9012	9.47148e+09
52	Mongolia	2013	Low income	2.01113e+07	18.7638	265	63.4477	1.05748e+10
52	Mongolia	2014	Low income	2.1828e+07	16.1394	265	64.3457	1.14087e+10
52	Mongolia	2015	Low income	2.18538e+07	9.78911	237	63.4338	1.16802e+10
52	Mongolia	2016	Low income	2.32267e+07	10.121	219	65.6637	1.18166e+10
52	Mongolia	2017	Low income		17.3378	228	66.5354	1.24473e+10
52	Mongolia	2018	Low income		20.9547	161		1.33493e+10
53	Morocco	1990	Low income	2.9324e+07	0.443156	329	43.7894	4.31854e+10
53	Morocco	1991	Low income	3.53039e+07	0.469407	356	48.0172	4.63017e+10
53	Morocco	1992	Low income	3.03652e+07	0.401115		49.784	4.53304e+10
53	Morocco	1993	Low income	3.01138e+07	0.310563	298	52.3951	4.49947e+10
53	Morocco	1994	Low income	3.92381e+07	0.397384	360	52.4436	4.97587e+10
53	Morocco	1995	Low income	3.17712e+07	0.470499	381	52.0987	4.7069e+10
53	Morocco	1996	Low income	4.05362e+07	0.381928	327	47.5303	5.28928e+10
53	Morocco	1997	Low income	3.27489e+07	0.39701	462	48.0374	5.20673e+10
53	Morocco	1998	Low income	3.88704e+07	0.415282	498	49.2901	5.58362e+10
53	Morocco	1999	Low income	3.63703e+07	0.276681		50.1561	5.644e+10
53	Morocco	2000	Low income	3.59635e+07	0.303757	104	55.8679	5.75197e+10
53	Morocco	2001	Low income	4.04671e+07	0.210875		56.4918	6.17301e+10
53	Morocco	2002	Low income	4.11718e+07	0.192943	528	58.3774	6.36569e+10
53	Morocco	2003	Low income	4.38765e+07	0.24145		58.9761	6.74516e+10
53	Morocco	2004	Low income	4.69235e+07	0.567308	561	59.933	7.06873e+10
53	Morocco	2005	Low income	4.4025e+07	0.736055	660	61.6658	7.30141e+10
53	Morocco	2006	Low income	5.0186e+07	1.17362	910	63.1896	7.85446e+10
53	Morocco	2007	Low income	4.67567e+07	1.47964	932	64.3658	8.13185e+10
53	Morocco	2008	Low income	5.28968e+07	6.01366	1011	64.0831	8.61352e+10
53	Morocco	2009	Low income	5.85301e+07	4.04669	991	64.2496	8.97906e+10
53	Morocco	2010	Low income	5.55584e+07	2.67995	1034	66.0267	9.32167e+10
53	Morocco	2011	Low income	5.95957e+07	4.33965	1049	67.2686	9.81066e+10
53	Morocco	2012	Low income	5.67861e+07	4.6889	1040	68.5412	1.0106e+11
53	Morocco	2013	Low income	5.88758e+07	2.65464	1144	68.2493	1.05643e+11
53	Morocco	2014	Low income	6.23249e+07	2.25021	1097	67.2699	1.08463e+11
53	Morocco	2015	Low income	6.34227e+07	2.44352	1021	68.5208	1.13384e+11
53	Morocco	2016	Low income	5.998e+07	2.15546	1303	69.7317	1.14585e+11
53	Morocco	2017	Low income		1.86265	2224	70.6267	1.19454e+11
53	Morocco	2018	Low income		1.36815	2537		1.23215e+11
54	Mozambique	1990	Low income	1.13223e+07			27.2847	2.81212e+09
54	Mozambique	1991	Low income	1.12742e+07	9.66185		27.5585	2.95063e+09
54	Mozambique	1992	Low income	1.17983e+07	13.9808		28.1966	2.76992e+09
54	Mozambique	1993	Low income	1.21047e+07	11.6868		28.386	3.06349e+09
54	Mozambique	1994	Low income	1.22132e+07	13.719		29.445	3.26364e+09
54	Mozambique	1995	Low income	1.31973e+07	19.8727		30.2328	3.33739e+09
54	Mozambique	1996	Low income	1.38779e+07	14.4718		29.4827	3.71126e+09
54	Mozambique	1997	Low income	1.42095e+07	11.2193		30.5159	4.13067e+09
54	Mozambique	1998	Low income	1.4903e+07	10.2634		33.6609	4.5409e+09
54	Mozambique	1999	Low income	1.47072e+07	5.93568	20	37.7461	5.07211e+09
54	Mozambique	2000	Low income	1.44998e+07	6.21213	8	40.7397	5.13198e+09
54	Mozambique	2001	Low income	1.49833e+07	6.28935	1	42.6168	5.75228e+09
54	Mozambique	2002	Low income	1.5084e+07	7.15589	9	43.7714	6.28672e+09
54	Mozambique	2003	Low income	1.67798e+07	10.0969	16	43.4447	6.71916e+09
54	Mozambique	2004	Low income	1.83155e+07	7.95254	4	44.4627	7.25107e+09
54	Mozambique	2005	Low income	1.71761e+07	8.09292	14	46.0031	7.73297e+09
54	Mozambique	2006	Low income	1.81729e+07	8.51193	18	47.3196	8.48264e+09
54	Mozambique	2007	Low income	1.76973e+07	10.0985	44	48.3355	9.13832e+09
54	Mozambique	2008	Low income	1.79367e+07	10.556	16	47.5233	9.80704e+09
54	Mozambique	2009	Low income	1.9114e+07	10.4776	24	48.5257	1.04267e+10
54	Mozambique	2010	Low income	2.13742e+07	11.1447	40	49.8679	1.11046e+10
54	Mozambique	2011	Low income	2.57141e+07	12.0823	23	51.3111	1.19283e+10
54	Mozambique	2012	Low income	2.40355e+07	13.568	40	54.0721	1.27941e+10
54	Mozambique	2013	Low income	2.29608e+07	12.7304	43	54.2989	1.36851e+10
54	Mozambique	2014	Low income	2.2952e+07	13.2788	60	54.0769	1.46976e+10
54	Mozambique	2015	Low income	2.36348e+07	12.9877	54	49.7665	1.56857e+10
54	Mozambique	2016	Low income	2.347e+07	16.4375	40	54.47	1.62856e+10
54	Mozambique	2017	Low income		18.7689	50	54.7181	1.68949e+10
54	Mozambique	2018	Low income		15.6063	47		1.74767e+10
55	Namibia	1990	Middle income		10.6664	163	39.4051	5.08963e+09
55	Namibia	1991	Middle income		1.30475	133	39.8143	5.50523e+09
55	Namibia	1992	Middle income		0.662092		40.0239	5.90102e+09
55	Namibia	1993	Middle income		0.487981	133	44.9235	5.80781e+09
55	Namibia	1994	Middle income		0.574276		40.7277	5.90828e+09
55	Namibia	1995	Middle income		0.819841		42.4763	6.13864e+09
55	Namibia	1996	Middle income		0.642138		47.0123	6.33454e+09
55	Namibia	1997	Middle income		0.91664		49.1797	6.60187e+09
55	Namibia	1998	Middle income		0.764797		49.455	6.81917e+09
55	Namibia	1999	Middle income		0.539583		48.4159	7.04893e+09
55	Namibia	2000	Middle income		0.605633		50.8961	7.29509e+09
55	Namibia	2001	Middle income		0.649632		51.5586	7.38102e+09
55	Namibia	2002	Middle income		0.612069		52.0859	7.73448e+09
55	Namibia	2003	Middle income		0.95275		52.453	8.0624e+09
55	Namibia	2004	Middle income		0.810274		54.6346	9.05162e+09
55	Namibia	2005	Middle income		1.20285		55.3892	9.28056e+09
55	Namibia	2006	Middle income		2.71771		56.091	9.93699e+09
55	Namibia	2007	Middle income		5.9231		57.7761	1.0471e+10
55	Namibia	2008	Middle income		2.28044		57.9643	1.07485e+10
55	Namibia	2009	Middle income		1.95545		58.3056	1.07803e+10
55	Namibia	2010	Middle income		2.42551		58.4117	1.14313e+10
55	Namibia	2011	Middle income		2.10214		57.9465	1.20133e+10
55	Namibia	2012	Middle income		1.7297		58.549	1.26214e+10
55	Namibia	2013	Middle income		1.17571		57.8561	1.33301e+10
55	Namibia	2014	Middle income		1.65202		59.7992	1.41422e+10
55	Namibia	2015	Middle income		1.88576	24	58.9966	1.47453e+10
55	Namibia	2016	Middle income		2.61755	32	59.492	1.47502e+10
55	Namibia	2017	Middle income		3.3962	25	59.1722	1.45987e+10
55	Namibia	2018	Middle income		1.93996	36		1.47605e+10
56	Niger	1990	Low income	1.24234e+07	3.77828		27.4336	4.15255e+09
56	Niger	1991	Low income	1.34611e+07	4.09731		27.3679	4.1343e+09
56	Niger	1992	Low income	1.53293e+07	4.22084		28.1769	4.21701e+09
56	Niger	1993	Low income	1.37026e+07	5.55211		29.4973	4.23058e+09
56	Niger	1994	Low income	1.48126e+07	7.62468		32.1673	4.30905e+09
56	Niger	1995	Low income	1.38691e+07	9.73268		32.4053	4.41493e+09
56	Niger	1996	Low income	1.35239e+07	9.46166		28.7509	4.41937e+09
56	Niger	1997	Low income	1.29879e+07	9.58502		31.6422	4.48687e+09
56	Niger	1998	Low income	1.81076e+07	8.75367		32.2194	4.93433e+09
56	Niger	1999	Low income	1.62546e+07	5.88028		32.4469	4.9235e+09
56	Niger	2000	Low income	1.38345e+07	7.28692		32.164	4.864e+09
56	Niger	2001	Low income	1.68874e+07	6.55967		32.5594	5.21752e+09
56	Niger	2002	Low income	1.90561e+07	7.01311		33.2253	5.47414e+09
56	Niger	2003	Low income	1.95056e+07	9.26356		33.9665	5.59297e+09
56	Niger	2004	Low income	17608622	7.50817		37.4306	5.61331e+09
56	Niger	2005	Low income	2.1739e+07	7.15189		38.4563	6.02487e+09
56	Niger	2006	Low income	2.26998e+07	6.89493		39.6214	6.38221e+09
56	Niger	2007	Low income	2.48692e+07	8.30075		38.7257	6.58279e+09
56	Niger	2008	Low income	2.89033e+07	7.94648		39.8826	7.09173e+09
56	Niger	2009	Low income	2.34522e+07	7.9636		43.2642	7.23091e+09
56	Niger	2010	Low income	2.88825e+07	6.88438		44.0066	7.85119e+09
56	Niger	2011	Low income	3.00724e+07	9.3333		42.5266	8.0363e+09
56	Niger	2012	Low income	2.71051e+07	13.2616		44.6239	8.88405e+09
56	Niger	2013	Low income	2.93932e+07	11.8272		45.0979	9.35625e+09
56	Niger	2014	Low income	3.33356e+07	11.1447		46.725	9.9777e+09
56	Niger	2015	Low income	3.38001e+07	9.8043		46.9641	1.0416e+10
56	Niger	2016	Low income	3.43467e+07	9.55065		46.8182	1.10107e+10
56	Niger	2017	Low income		9.48369		47.6051	1.15611e+10
56	Niger	2018	Low income		6.67374			1.23957e+10
57	Nigeria	1990	Low income	9.82573e+07	24.8719	258	40.2519	1.43493e+11
57	Nigeria	1991	Low income	1.02931e+08	17.1044		42.6964	1.44007e+11
57	Nigeria	1992	Low income	1.12308e+08	20.5331		42.9846	1.50676e+11
57	Nigeria	1993	Low income	1.16127e+08	31.7916		47.4169	1.4761e+11
57	Nigeria	1994	Low income	1.13633e+08	21.5998		45.932	1.44931e+11
57	Nigeria	1995	Low income	1.20849e+08	20.5682		43.023	1.44825e+11
57	Nigeria	1996	Low income	1.27415e+08	22.3441		43.3809	1.50902e+11
57	Nigeria	1997	Low income	134280661	18.0619		44.0882	1.55334e+11
57	Nigeria	1998	Low income	1.39348e+08	9.46947		45.712	1.59344e+11
57	Nigeria	1999	Low income	1.39844e+08	12.8133		48.3734	1.60274e+11
57	Nigeria	2000	Low income	1.44805e+08	23.376		48.654	1.68314e+11
57	Nigeria	2001	Low income	1.50342e+08	15.6298		49.1212	1.78274e+11
57	Nigeria	2002	Low income	1.55472e+08	11.5579		48.8176	2.05602e+11
57	Nigeria	2003	Low income	1.71436e+08	13.4598		49.7081	2.20708e+11
57	Nigeria	2004	Low income	179943068	17.5232		49.3485	2.41125e+11
57	Nigeria	2005	Low income	1.86968e+08	20.5219		50.7975	2.56649e+11
57	Nigeria	2006	Low income	197326158	17.9744		52.1022	2.72201e+11
57	Nigeria	2007	Low income	1.85886e+08	16.5461		54.0708	2.90142e+11
57	Nigeria	2008	Low income	1.86131e+08	19.0015		54.3809	3.09769e+11
57	Nigeria	2009	Low income	1.80925e+08	11.3469		56.1217	3.34665e+11
57	Nigeria	2010	Low income	2.01463e+08	14.7475		56.3624	3.61457e+11
57	Nigeria	2011	Low income	1.91252e+08	19.4901	811	57.1161	3.80642e+11
57	Nigeria	2012	Low income	1.99069e+08	16.8219	718	57.3918	3.96744e+11
57	Nigeria	2013	Low income	2.03552e+08	13.0149	919	57.259	4.23212e+11
57	Nigeria	2014	Low income	2.073e+08	10.6824		56.2522	4.49915e+11
57	Nigeria	2015	Low income	2.05915e+08	5.06416		56.0766	4.6185e+11
57	Nigeria	2016	Low income	2.02436e+08	4.80984	235	55.3748	4.54383e+11
57	Nigeria	2017	Low income		8.60577	280	56.1364	4.58045e+11
57	Nigeria	2018	Low income		11.459	338		4.66852e+11
58	Oman	1990	High income	4.2955e+06	52.0405		44.502	2.65939e+10
58	Oman	1991	High income	5.73351e+06	33.5976		45.413	2.82093e+10
58	Oman	1992	High income	5.6746e+06	33.5298		45.6484	3.05828e+10
58	Oman	1993	High income	5.60859e+06	33.1093		45.8801	3.24309e+10
58	Oman	1994	High income	6.01458e+06	30.3997		46.5479	3.36878e+10
58	Oman	1995	High income	6.82223e+06	32.7048		47.632	3.53711e+10
58	Oman	1996	High income	6.74884e+06	38.1594		48.2894	3.64485e+10
58	Oman	1997	High income	6.8597e+06	33.8166		49.6098	3.86476e+10
58	Oman	1998	High income	6.81071e+06	23.8847		52.7597	3.96688e+10
58	Oman	1999	High income	7.25491e+06	32.3881		52.2402	3.98003e+10
58	Oman	2000	High income	7.43579e+06	46.7024		52.8814	4.24077e+10
58	Oman	2001	High income	9.01219e+06	39.4407		54.0179	4.43087e+10
58	Oman	2002	High income	1.02585e+07	36.2402		52.3816	4.38209e+10
58	Oman	2003	High income	1.3727e+07	36.1742		53.22	4.26515e+10
58	Oman	2004	High income	1.24194e+07	39.6588		54.3009	4.32027e+10
58	Oman	2005	High income	1.22841e+07	46.7859		55.6122	4.42785e+10
58	Oman	2006	High income	1.56382e+07	45.2338		56.9399	4.66571e+10
58	Oman	2007	High income	1.85901e+07	41.6854		59.3346	4.87346e+10
58	Oman	2008	High income	1.84965e+07	40.7243		59.294	5.27309e+10
58	Oman	2009	High income	1.64405e+07	33.1702		60.3119	5.5954e+10
58	Oman	2010	High income	1.64989e+07	39.659		60.9354	5.69131e+10
58	Oman	2011	High income	2.08614e+07	49.9407		62.5937	5.84263e+10
58	Oman	2012	High income	2.34581e+07	46.523		63.9445	6.3711e+10
58	Oman	2013	High income	2.21326e+07	44.983		64.0454	6.69633e+10
58	Oman	2014	High income	2.67057e+07	39.4725		64.0907	6.794e+10
58	Oman	2015	High income	3.2529e+07	23.9736	346	63.0458	7.10859e+10
58	Oman	2016	High income	2.99272e+07	19.766	369	62.574	7.47092e+10
58	Oman	2017	High income		23.3804	391	62.9017	7.49679e+10
58	Oman	2018	High income		28.9923	420		7.56572e+10
59	Pakistan	1990	Low income	8.17585e+07	1.87261	547	38.4851	7.93316e+10
59	Pakistan	1991	Low income	8.31036e+07	1.14463	524	39.2873	8.3347e+10
59	Pakistan	1992	Low income	8.66286e+07	1.04106	622	40.3133	8.97697e+10
59	Pakistan	1993	Low income	9.19392e+07	0.91241	636	41.2122	9.13476e+10
59	Pakistan	1994	Low income	9.17388e+07	0.80066	605	42.0688	9.47616e+10
59	Pakistan	1995	Low income	9.95868e+07	0.851592	699	42.577	9.94643e+10
59	Pakistan	1996	Low income	1.02431e+08	1.02663	815	43.6678	1.04285e+11
59	Pakistan	1997	Low income	1.04035e+08	0.990897	1076	44.356	1.05343e+11
59	Pakistan	1998	Low income	1.1048e+08	0.756703	1320	44.3498	1.08029e+11
59	Pakistan	1999	Low income	1.17493e+08	1.052	1133	45.0591	1.11983e+11
59	Pakistan	2000	Low income	1.16648e+08	1.23697	1195	46.4037	1.16754e+11
59	Pakistan	2001	Low income	1.11626e+08	1.24048	1226	47.6569	1.20904e+11
59	Pakistan	2002	Low income	1.16199e+08	1.45344	1112	48.9909	1.23936e+11
59	Pakistan	2003	Low income	1.18929e+08	1.46093	1127	49.0817	1.31096e+11
59	Pakistan	2004	Low income	1.26971e+08	1.61337	1081	49.5039	1.4099e+11
59	Pakistan	2005	Low income	1.35018e+08	2.1078	1284	51.8368	1.50181e+11
59	Pakistan	2006	Low income	1.36725e+08	2.38618	1738	53.3632	1.5904e+11
59	Pakistan	2007	Low income	1.48489e+08	2.12725	1558	53.9623	1.66726e+11
59	Pakistan	2008	Low income	1.47259e+08	2.10089	1545	55.3464	1.69563e+11
59	Pakistan	2009	Low income	1.52582e+08	1.71193	1212	54.4594	1.74364e+11
59	Pakistan	2010	Low income	1.44977e+08	1.88496	1094	55.2639	1.77166e+11
59	Pakistan	2011	Low income	1.43726e+08	2.60169	953	54.7288	1.82035e+11
59	Pakistan	2012	Low income	1.40109e+08	2.44061	894	54.9008	1.88419e+11
59	Pakistan	2013	Low income	1.44873e+08	2.09044	934	54.8156	1.96703e+11
59	Pakistan	2014	Low income	1.53502e+08	2.07565	922	54.4243	2.05898e+11
59	Pakistan	2015	Low income	1.53442e+08	1.24664	886	53.6985	2.15639e+11
59	Pakistan	2016	Low income	1.61116e+08	0.8784	840	53.964	2.27557e+11
59	Pakistan	2017	Low income		0.997158	698	53.8276	2.40196e+11
59	Pakistan	2018	Low income		1.24141	892		2.54215e+11
60	Panama	1990	Middle income	5.48294e+06	0.270039	68	54.7506	1.0036e+10
60	Panama	1991	Middle income	5.92544e+06	0.270516	87	53.1297	1.09813e+10
60	Panama	1992	Middle income	6.62819e+06	0.241444	84	52.8381	1.18819e+10
60	Panama	1993	Middle income	6.77574e+06	0.186977	100	53.1174	1.25302e+10
60	Panama	1994	Middle income	7.32663e+06	0.190678	97	53.3489	1.28873e+10
60	Panama	1995	Middle income	6.97308e+06	0.244157	78	54.2654	1.3113e+10
60	Panama	1996	Middle income	6.87131e+06	0.1748	173	55.2168	1.3648e+10
60	Panama	1997	Middle income	6.54947e+06	0.200201		55.8527	1.45298e+10
60	Panama	1998	Middle income	6.93261e+06	0.150609		57.2372	1.55965e+10
60	Panama	1999	Middle income	6.66815e+06	0.138367		58.1963	1.62074e+10
60	Panama	2000	Middle income	6.80944e+06	0.137185	160	58.9088	1.66475e+10
60	Panama	2001	Middle income	6.98687e+06	0.124076	214	59.7503	1.67431e+10
60	Panama	2002	Middle income	7.14954e+06	0.123117	230	58.6849	1.71164e+10
60	Panama	2003	Middle income	7.39655e+06	0.143856	260	60.4946	1.78362e+10
60	Panama	2004	Middle income	7.58485e+06	0.160148	218	60.3555	1.91779e+10
60	Panama	2005	Middle income	8.71139e+06	0.0972218	303	64.3011	2.0557e+10
60	Panama	2006	Middle income	9.91893e+06	0.127267	440	66.6601	2.23357e+10
60	Panama	2007	Middle income	9.90542e+06	0.117744	475	68.0757	2.50124e+10
60	Panama	2008	Middle income	1.0134e+07	0.109519	371	69.7642	2.74775e+10
60	Panama	2009	Middle income	1.01584e+07	0.144702	370	70.0711	2.78191e+10
60	Panama	2010	Middle income	1.10002e+07	0.23472	468	70.9285	29440300000
60	Panama	2011	Middle income	1.1377e+07	0.267845	441	72.393	3.27711e+10
60	Panama	2012	Middle income	9.38621e+06	0.260231	234	72.6229	3.59756e+10
60	Panama	2013	Middle income	9.48195e+06	0.194418	87	72.5402	3.84594e+10
60	Panama	2014	Middle income	9.19093e+06	0.203805	287	72.9517	4.04079e+10
60	Panama	2015	Middle income	9.55304e+06	0.134976	403	73.0386	4.27245e+10
60	Panama	2016	Middle income	9.08651e+06	0.126435	417	72.9969	4.48407e+10
60	Panama	2017	Middle income		0.124544	409	72.9516	4.73478e+10
60	Panama	2018	Middle income		0.105278	497		4.90515e+10
61	Peru	1990	Middle income	3.74464e+07	9.37242	268	43.1334	5.8494e+10
61	Peru	1991	Middle income	3.59008e+07	3.49856	247	45.2075	5.97922e+10
61	Peru	1992	Middle income	3.72723e+07	2.90603	283	47.0911	5.9469e+10
61	Peru	1993	Middle income	3.99025e+07	2.3261	288	45.4127	6.25873e+10
61	Peru	1994	Middle income	4.35287e+07	3.00905	398	47.5223	7.02907e+10
61	Peru	1995	Middle income	4.5496e+07	3.19884		49.2354	7.55003e+10
61	Peru	1996	Middle income	4.76426e+07	2.79016	617	51.2484	7.76135e+10
61	Peru	1997	Middle income	4.57755e+07	2.57733	804	52.7152	8.26404e+10
61	Peru	1998	Middle income	4.80032e+07	1.30082		53.1173	8.23168e+10
61	Peru	1999	Middle income	4.7956e+07	2.01426	992	53.8734	8.35474e+10
61	Peru	2000	Middle income	4.78281e+07	2.90683	1078	58.7649	8.57985e+10
61	Peru	2001	Middle income	4.81142e+07	1.78394	1010	60.5753	8.63286e+10
61	Peru	2002	Middle income	5.02432e+07	1.96163	869	58.8473	9.10366e+10
61	Peru	2003	Middle income	4.73864e+07	2.94395	924	59.9138	9.48283e+10
61	Peru	2004	Middle income	5.26439e+07	6.26727	823	61.4485	9.953e+10
61	Peru	2005	Middle income	5.38912e+07	7.83729	1020	63.5843	1.05786e+11
61	Peru	2006	Middle income	5.63161e+07	13.4036	1271	64.6526	1.1375e+11
61	Peru	2007	Middle income	5.87984e+07	14.153	1359	66.0594	1.2344e+11
61	Peru	2008	Middle income	6.28824e+07	11.9349	1535	68.642	1.34706e+11
61	Peru	2009	Middle income	6.13529e+07	8.87828	694	69.1876	1.36182e+11
61	Peru	2010	Middle income	6.3638e+07	11.235	300	69.3937	1.47529e+11
61	Peru	2011	Middle income	6.84459e+07	12.6238	1168	70.3914	1.56863e+11
61	Peru	2012	Middle income	6.68071e+07	9.90476	1190	70.2976	1.66494e+11
61	Peru	2013	Middle income	7.09884e+07	7.55319	1266	70.0655	1.76238e+11
61	Peru	2014	Middle income	7.04074e+07	5.49531	1287	70.4748	1.80437e+11
61	Peru	2015	Middle income	7.51616e+07	3.86738	1249	69.8719	1.86305e+11
61	Peru	2016	Middle income	7.11155e+07	4.42016	1163	70.095	1.9367e+11
61	Peru	2017	Middle income		5.94009	1219	70.356	1.98548e+11
61	Peru	2018	Middle income		5.93932	1222		2.06429e+11
62	Philippines	1990	Low income	7.36636e+07	1.92612	1969	44.0764	9.81379e+10
62	Philippines	1991	Low income	7.35563e+07	1.04286	1921	45.3895	9.75704e+10
62	Philippines	1992	Low income	7.56805e+07	0.81188	1820	51.4456	9.78998e+10
62	Philippines	1993	Low income	7.69487e+07	0.612469	2038	52.9619	9.99716e+10
62	Philippines	1994	Low income	8.31394e+07	0.673685	2146	54.5629	1.04358e+11
62	Philippines	1995	Low income	8.65872e+07	0.907554	2376	56.1762	1.09241e+11
62	Philippines	1996	Low income	9.40383e+07	0.653969	2797	54.5159	1.15627e+11
62	Philippines	1997	Low income	9.83717e+07	0.707374	3565	57.2619	1.21622e+11
62	Philippines	1998	Low income	9.19694e+07	0.560789	3443	57.8736	1.20921e+11
62	Philippines	1999	Low income	9.85528e+07	0.360994	3361	60.7938	1.24648e+11
62	Philippines	2000	Low income	9.85098e+07	0.464778	3636	63.3114	1.30146e+11
62	Philippines	2001	Low income	9.75237e+07	0.404166	2605	64.4461	1.34115e+11
62	Philippines	2002	Low income	1.0396e+08	0.481002	854	62.285	1.39099e+11
62	Philippines	2003	Low income	1.04054e+08	0.690134	1873	62.6323	1.46174e+11
62	Philippines	2004	Low income	1.091e+08	0.926834	2696	64.3661	1.55777e+11
62	Philippines	2005	Low income	1.08909e+08	0.930518	2972	65.2762	1.63476e+11
62	Philippines	2006	Low income	1.08712e+08	1.58889	3257	65.4585	1.72167e+11
62	Philippines	2007	Low income	1.11371e+08	3.00412	3473	65.8653	1.83391e+11
62	Philippines	2008	Low income	1.14292e+08	1.63842	3313	65.1673	1.91359e+11
62	Philippines	2009	Low income	1.13264e+08	1.29336	2997	65.5562	1.9413e+11
62	Philippines	2010	Low income	1.08787e+08	2.01055	3393	65.0917	2.08369e+11
62	Philippines	2011	Low income	1.09924e+08	2.7115	3196	65.0194	2.16408e+11
62	Philippines	2012	Low income	1.08286e+08	1.53548	2994	65.2378	2.31334e+11
62	Philippines	2013	Low income	1.02448e+08	1.2281	3285	65.363	2.4695e+11
62	Philippines	2014	Low income	1.09882e+08	1.58253	3589	65.7234	2.62626e+11
62	Philippines	2015	Low income	1.17027e+08	0.769548	3734	65.9068	2.79299e+11
62	Philippines	2016	Low income	1.37412e+08	0.617306	3419	66.0471	2.99267e+11
62	Philippines	2017	Low income		0.894708	3395	67.4459	3.20009e+11
62	Philippines	2018	Low income		0.919485	4300		3.40302e+11
63	Poland	1990	High income	1.73855e+08	3.42249	5421	52.5009	2.26662e+11
63	Poland	1991	High income	1.71665e+08	2.1662	4475	53.1088	2.1076e+11
63	Poland	1992	High income	1.6322e+08	1.73809	4245	56.0047	2.16061e+11
63	Poland	1993	High income	1.74056e+08	1.25504	3672	59.1692	2.24138e+11
63	Poland	1994	High income	1.66018e+08	0.958411	4003	61.5306	2.36001e+11
63	Poland	1995	High income	1.75053e+08	1.08317	3860	63.7714	2.52764e+11
63	Poland	1996	High income	185098121	0.813003	3708	63.155	2.68221e+11
63	Poland	1997	High income	1.7855e+08	0.796516	6349	64.406	2.85519e+11
63	Poland	1998	High income	1.75236e+08	0.476737	6535	65.6849	2.98769e+11
63	Poland	1999	High income	1.70343e+08	0.411708	6956	66.8504	3.12676e+11
63	Poland	2000	High income	1.64045e+08	0.61353	7303	68.921	3.26937e+11
63	Poland	2001	High income	1.6683e+08	0.777243	6530	68.9777	3.31052e+11
63	Poland	2002	High income	1.63341e+08	0.565157	6605	71.1677	3.37792e+11
63	Poland	2003	High income	1.60725e+08	0.601209	6241	72.5061	3.49609e+11
63	Poland	2004	High income	1.72944e+08	1.44607	7740	76.6507	3.67029e+11
63	Poland	2005	High income	169292364	1.18109	6583	76.1008	3.799e+11
63	Poland	2006	High income	171384559	1.60617	2812	76.9684	4.03193e+11
63	Poland	2007	High income	1.88258e+08	1.37175	2753	78.6111	4.31664e+11
63	Poland	2008	High income	1.8661e+08	2.04907	2778	78.6509	4.49794e+11
63	Poland	2009	High income	1.77433e+08	1.16516	3140	78.7831	4.62533e+11
63	Poland	2010	High income	1.84511e+08	1.6231	3430	78.5181	4.79834e+11
63	Poland	2011	High income	1.82222e+08	1.97078	4123	78.6753	5.02663e+11
63	Poland	2012	High income	171438970	1.42805	4657	79.5894	5.09323e+11
63	Poland	2013	High income	1.65426e+08	0.991651	4411	80.045	5.15056e+11
63	Poland	2014	High income	1.67853e+08	0.812637	4096	80.838	5.32458e+11
63	Poland	2015	High income	1.59643e+08	0.717581	4815	81.5096	5.55015e+11
63	Poland	2016	High income	1.6925e+08	0.690836	4396	81.4011	5.72452e+11
63	Poland	2017	High income		0.842815	4041	81.4975	6.00105e+11
63	Poland	2018	High income		0.801876	4322		6.32233e+11
64	Portugal	1990	High income	4.17284e+07	0.353536	3642	60.6058	1.66396e+11
64	Portugal	1991	High income	4.27248e+07	0.347836	3555	63.5966	1.73665e+11
64	Portugal	1992	High income	4.41128e+07	0.240129	1207	67.4722	1.75557e+11
64	Portugal	1993	High income	4.36428e+07	0.247522	268	70.3523	1.7197e+11
64	Portugal	1994	High income	4.47884e+07	0.275049	191	71.462	1.73629e+11
64	Portugal	1995	High income	4.69862e+07	0.283477	201	72.913	1.81065e+11
64	Portugal	1996	High income	4.23283e+07	0.176789	162	73.9079	1.8741e+11
64	Portugal	1997	High income	4.32161e+07	0.152173	172	75.3025	1.95658e+11
64	Portugal	1998	High income	4.5863e+07	0.108051	157	76.1472	2.05065e+11
64	Portugal	1999	High income	4.89157e+07	0.10553	195	76.7128	2.13076e+11
64	Portugal	2000	High income	4.99645e+07	0.149475	146	78.9635	2.21207e+11
64	Portugal	2001	High income	4.87462e+07	0.114892	163	79.9768	2.25507e+11
64	Portugal	2002	High income	4.90304e+07	0.117386	179	78.3357	2.27245e+11
64	Portugal	2003	High income	4.6271e+07	0.114047	165	79.1408	2.25131e+11
64	Portugal	2004	High income	4.90449e+07	0.151148	187	79.8192	2.29158e+11
64	Portugal	2005	High income	5.00773e+07	0.164346	205	79.9274	2.30949e+11
64	Portugal	2006	High income	4.87759e+07	0.273318	220	80.7632	2.34702e+11
64	Portugal	2007	High income	4.88487e+07	0.263712	281	82.2178	2.40585e+11
64	Portugal	2008	High income	4.76516e+07	0.211492	405	81.8952	2.41353e+11
64	Portugal	2009	High income	4.62698e+07	0.105929	617	81.8088	2.33818e+11
64	Portugal	2010	High income	4.73356e+07	0.185531	545	82.2823	2.37881e+11
64	Portugal	2011	High income	4.26749e+07	0.17362	646	82.7983	2.33846e+11
64	Portugal	2012	High income	3.93042e+07	0.203166	647	82.2422	2.24358e+11
64	Portugal	2013	High income	3.8643e+07	0.137345	669	81.6455	2.22288e+11
64	Portugal	2014	High income	3.89509e+07	0.146215	740	83.006	2.24049e+11
64	Portugal	2015	High income	4.15326e+07	0.135141	945	83.3521	2.28064e+11
64	Portugal	2016	High income	4.25284e+07	0.143007	751	83.8053	2.3267e+11
64	Portugal	2017	High income		0.163111	680	84.9305	2.40828e+11
64	Portugal	2018	High income		0.172469	690		2.4769e+11
65	Qatar	1990	High income	3.40329e+06	48.9693		48.1961
65	Qatar	1991	High income	4.36298e+06	31.5478		49.0008
65	Qatar	1992	High income	4.58389e+06	29.6247		48.9178
65	Qatar	1993	High income	4.8315e+06	31.5707		49.2127
65	Qatar	1994	High income	4.78294e+06	27.8931		49.5663
65	Qatar	1995	High income	5.59506e+06	29.2063		50.9836
65	Qatar	1996	High income	5.87181e+06	37.7733		51.8506
65	Qatar	1997	High income	6.12344e+06	30.2254		54.0106
65	Qatar	1998	High income	5.91032e+06	26.6253		54.9697
65	Qatar	1999	High income	5.5004e+06	31.5914		57.0652
65	Qatar	2000	High income	6.20952e+06	42.0288		57.3428	3.60443e+10
65	Qatar	2001	High income	6.99616e+06	35.8145		58.7246	3.74494e+10
65	Qatar	2002	High income	7.74739e+06	31.699		57.7033	4.0139e+10
65	Qatar	2003	High income	1.09603e+07	34.087		58.7544	4.16322e+10
65	Qatar	2004	High income	1.07147e+07	37.2758		59.6051	4.96335e+10
65	Qatar	2005	High income	1.11353e+07	43.097		60.7377	5.33524e+10
65	Qatar	2006	High income	1.59418e+07	38.9805		65.9774	6.73148e+10
65	Qatar	2007	High income	2.01754e+07	35.5891		68.0618	7.94218e+10
65	Qatar	2008	High income	2.26002e+07	35.8555		68.2414	9.34505e+10
65	Qatar	2009	High income	2.4545e+07	29.3889		70.6527	1.04624e+11
65	Qatar	2010	High income	2.52764e+07	33.7088		70.2506	1.25122e+11
65	Qatar	2011	High income	2.74407e+07	40.6454		71.0801	1.41858e+11
65	Qatar	2012	High income	2.93033e+07	37.4194	61	71.8421	1.48568e+11
65	Qatar	2013	High income	2.83063e+07	34.9093	332	74.213	1.56822e+11
65	Qatar	2014	High income	3.37194e+07	30.5132	482	75.1417	1.65187e+11
65	Qatar	2015	High income	3.61692e+07	19.9335		74.5788	1.73039e+11
65	Qatar	2016	High income	3.70336e+07	15.2797	564	74.3417	1.78342e+11
65	Qatar	2017	High income		18.4008	593	74.3011	1.75671e+11
65	Qatar	2018	High income		22.1954			1.7784e+11
66	Korea, Dem. People's Rep.	1990	High income	5.62964e+07		25820
66	Korea, Dem. People's Rep.	1991	High income	5.74519e+07		28133
66	Korea, Dem. People's Rep.	1992	High income	5.21225e+07		31073
66	Korea, Dem. People's Rep.	1993	High income	5.0043e+07		36493
66	Korea, Dem. People's Rep.	1994	High income	4.52219e+07		45712
66	Korea, Dem. People's Rep.	1995	High income	4.10992e+07		78499
66	Korea, Dem. People's Rep.	1996	High income	3.65033e+07		90326
66	Korea, Dem. People's Rep.	1997	High income	3.58444e+07		92684
66	Korea, Dem. People's Rep.	1998	High income	3.50037e+07		75233
66	Korea, Dem. People's Rep.	1999	High income	3.53957e+07		80642
66	Korea, Dem. People's Rep.	2000	High income	3.72636e+07		102010
66	Korea, Dem. People's Rep.	2001	High income	3.91786e+07		104612
66	Korea, Dem. People's Rep.	2002	High income	3.80928e+07		106136
66	Korea, Dem. People's Rep.	2003	High income	3.89296e+07		118651
66	Korea, Dem. People's Rep.	2004	High income	4.0419e+07		140115
66	Korea, Dem. People's Rep.	2005	High income	41043936		160921
66	Korea, Dem. People's Rep.	2006	High income	4.08237e+07		166189
66	Korea, Dem. People's Rep.	2007	High income	3.60161e+07		172469
66	Korea, Dem. People's Rep.	2008	High income	3.84458e+07		170632
66	Korea, Dem. People's Rep.	2009	High income	3.18062e+07		163523
66	Korea, Dem. People's Rep.	2010	High income	3.07419e+07		170101
66	Korea, Dem. People's Rep.	2011	High income	2.57103e+07		178924
66	Korea, Dem. People's Rep.	2012	High income	2.64522e+07		188915
66	Korea, Dem. People's Rep.	2013	High income	2.28718e+07		204589
66	Korea, Dem. People's Rep.	2014	High income	2.37333e+07		210292
66	Korea, Dem. People's Rep.	2015	High income	2.16709e+07		213694
66	Korea, Dem. People's Rep.	2016	High income	2.27045e+07		208830
66	Korea, Dem. People's Rep.	2017	High income			204775
66	Korea, Dem. People's Rep.	2018	High income			209992
67	Romania	1990	Middle income	1.04549e+08	4.93071	3056	43.5939	1.24868e+11
67	Romania	1991	Middle income	9.12904e+07	4.03961	2376	47.2371	1.08737e+11
67	Romania	1992	Middle income	7.68671e+07	4.27073	1877	49.5002	9.92037e+10
67	Romania	1993	Middle income	7.47736e+07	3.61421	2042	51.7444	1.0072e+11
67	Romania	1994	Middle income	7.32331e+07	2.72228	2133	54.9668	1.04681e+11
67	Romania	1995	Middle income	7.57664e+07	2.40088	2232	56.8676	1.11206e+11
67	Romania	1996	Middle income	6.91923e+07	2.84548	2467	58.5697	1.15552e+11
67	Romania	1997	Middle income	7.33269e+07	2.47434	2430	61.0852	1.09948e+11
67	Romania	1998	Middle income	6.46525e+07	0.908562	2193	60.6777	1.07717e+11
67	Romania	1999	Middle income	5.69677e+07	1.66444	1391	61.2819	1.07311e+11
67	Romania	2000	Middle income	5.29346e+07	3.44434	1290	63.8834	1.09952e+11
67	Romania	2001	Middle income	6.49744e+07	3.51259	1405	64.9508	1.1569e+11
67	Romania	2002	Middle income	6.11902e+07	2.76332	1841	66.7767	1.22287e+11
67	Romania	2003	Middle income	6.50061e+07	2.49847	1174	67.2789	1.2515e+11
67	Romania	2004	Middle income	7.5386e+07	2.46432	1137	69.1553	1.38201e+11
67	Romania	2005	Middle income	7.11908e+07	2.03353	984	72.2594	1.44652e+11
67	Romania	2006	Middle income	6.88403e+07	2.13787	876	73.2143	1.56266e+11
67	Romania	2007	Middle income	6.50467e+07	1.65483	886	76.7492	1.6757e+11
67	Romania	2008	Middle income	7.16928e+07	2.0879	1031	76.9703	1.83167e+11
67	Romania	2009	Middle income	5.96239e+07	1.53027	1091	76.3545	1.73061e+11
67	Romania	2010	Middle income	5.8969e+07	1.79277	1418	76.71	1.66309e+11
67	Romania	2011	Middle income	6.35791e+07	2.38689	1463	76.8452	1.69479e+11
67	Romania	2012	Middle income	5.70938e+07	2.33723	1077	77.3809	1.72938e+11
67	Romania	2013	Middle income	5.52175e+07	1.86634	1046	77.9301	1.79459e+11
67	Romania	2014	Middle income	5.55811e+07	1.48506	1036	79.1294	1.85935e+11
67	Romania	2015	Middle income	5.94224e+07	0.963373	1053	79.6349	1.91427e+11
67	Romania	2016	Middle income	6.11896e+07	0.661252	1063	79.5778	2.0043e+11
67	Romania	2017	Middle income		0.868077	1178	79.8144	2.15101e+11
67	Romania	2018	Middle income		1.04895	1147		2.24725e+11
68	Russian Federation	1990	Middle income		12.9341		44.8209	1.41619e+12
68	Russian Federation	1991	Middle income		6.77574		49.8062	1.34471e+12
68	Russian Federation	1992	Middle income	1023260436	8.37286	51344	50.2178	1.14931e+12
68	Russian Federation	1993	Middle income	8.92877e+08	7.464	32477	54.5134	1.04968e+12
68	Russian Federation	1994	Middle income	7.51278e+08	6.58289	25745	55.6747	9.1774e+11
68	Russian Federation	1995	Middle income	7.43545e+08	7.30966	24444	57.6562	8.79714e+11
68	Russian Federation	1996	Middle income	7.01826e+08	9.10898	25994	59.9103	8.4668e+11
68	Russian Federation	1997	Middle income	7.17701e+08	7.47671	23229	60.7974	8.58533e+11
68	Russian Federation	1998	Middle income	643878569	4.40982	24753	62.6942	8.13031e+11
68	Russian Federation	1999	Middle income	6.57357e+08	11.5227	27844	62.4601	8.65064e+11
68	Russian Federation	2000	Middle income	6.86348e+08	22.0113	32337	64.7332	9.51571e+11
68	Russian Federation	2001	Middle income	7.2723e+08	20.2207	34090	64.1508	1.0001e+12
68	Russian Federation	2002	Middle income	7.02812e+08	17.6231	33308	65.6031	1.04711e+12
68	Russian Federation	2003	Middle income	7.14649e+08	17.4313	34870	66.9488	1.12354e+12
68	Russian Federation	2004	Middle income	7.24621e+08	16.7769	30190	65.9473	1.20444e+12
68	Russian Federation	2005	Middle income	7.26272e+08	17.8108	32253	66.2678	1.28152e+12
68	Russian Federation	2006	Middle income	7.61534e+08	18.947	37691	66.9901	1.38661e+12
68	Russian Federation	2007	Middle income	7.87564e+08	16.5327	39439	69.1306	1.50447e+12
68	Russian Federation	2008	Middle income	8.12088e+08	18.7315	41849	69.263	1.5827e+12
68	Russian Federation	2009	Middle income	7.40233e+08	15.0079	38564	70.3039	1.45925e+12
68	Russian Federation	2010	Middle income	7.65993e+08	15.5498	42500	70.215	1.52492e+12
68	Russian Federation	2011	Middle income	8.4504e+08	17.5954	41414	70.3242	1.59049e+12
68	Russian Federation	2012	Middle income	7.88811e+08	15.5722	44211	70.8633	1.65449e+12
68	Russian Federation	2013	Middle income	8.03522e+08	13.6708	44914	71.6308	1.68354e+12
68	Russian Federation	2014	Middle income	7.83124e+08	12.9142	40308	71.1347	1.69593e+12
68	Russian Federation	2015	Middle income	7.36618e+08	10.0434	45517	72.3332	1.66247e+12
68	Russian Federation	2016	Middle income	7.42848e+08	8.6095	41587	72.5753	1.66569e+12
68	Russian Federation	2017	Middle income		10.5094	36883	72.5747	1.69611e+12
68	Russian Federation	2018	Middle income		15.2889	37957		1.74372e+12
69	Saudi Arabia	1990	High income	3.47252e+07	47.6433	455	49.8907	2.93927e+11
69	Saudi Arabia	1991	High income	4.27294e+07	32.6683	519	51.8462	3.3804e+11
69	Saudi Arabia	1992	High income	4.05758e+07	33.8782	626	51.0705	3.51519e+11
69	Saudi Arabia	1993	High income	5.39597e+07	32.5635	750	54.6922	3.46725e+11
69	Saudi Arabia	1994	High income	6.06453e+07	28.8931	720	53.0825	3.48663e+11
69	Saudi Arabia	1995	High income	5.92586e+07	29.922	746	50.1857	3.49402e+11
69	Saudi Arabia	1996	High income	6.30273e+07	33.7228	837	52.4131	3.58617e+11
69	Saudi Arabia	1997	High income	5.51298e+07	29.6887	1058	53.8404	3.62576e+11
69	Saudi Arabia	1998	High income	5.06222e+07	21.105	1331	55.9035	3.73066e+11
69	Saudi Arabia	1999	High income	4.44763e+07	27.0365	1216	56.6411	3.59027e+11
69	Saudi Arabia	2000	High income	7.83194e+07	41.8108	873	56.5585	3.79223e+11
69	Saudi Arabia	2001	High income	7.3819e+07	33.8872	729	57.476	3.74632e+11
69	Saudi Arabia	2002	High income	8.73577e+07	31.7688	613	57.9223	3.64071e+11
69	Saudi Arabia	2003	High income	8.82229e+07	37.4006	543	58.8058	4.05e+11
69	Saudi Arabia	2004	High income	9.37805e+07	42.8043	476	59.3354	4.37231e+11
69	Saudi Arabia	2005	High income	9.97794e+07	52.3262	493	60.3364	4.61602e+11
69	Saudi Arabia	2006	High income	1.14077e+08	52.2624	538	62.0199	4.74473e+11
69	Saudi Arabia	2007	High income	1.26624e+08	48.5435	770	65.2087	4.83237e+11
69	Saudi Arabia	2008	High income	1.37592e+08	55.5233		65.8889	5.13438e+11
69	Saudi Arabia	2009	High income	1.39948e+08	35.4631		67.2434	5.02866e+11
69	Saudi Arabia	2010	High income	155235058	42.1513	931	67.5132	528207332640
69	Saudi Arabia	2011	High income	1.55486e+08	51.1687	990	66.9438	5.81011e+11
69	Saudi Arabia	2012	High income	1.73612e+08	49.0071		65.7621	6.12453e+11
69	Saudi Arabia	2013	High income	1.73896e+08	45.7548	931	66.4167	6.28984e+11
69	Saudi Arabia	2014	High income	1.84812e+08	40.9476	787	66.0301	6.51958e+11
69	Saudi Arabia	2015	High income	1.90486e+08	24.1071	2406	65.8586	6.7873e+11
69	Saudi Arabia	2016	High income	2.01201e+08	19.879	3266	65.641	6.90069e+11
[truncated: 611 more rows]

## Sheet: Ln
ID	Country	Year	BC	code	Incl	EF	NR	TE	GLO	GDP
1	Albania	1990	Albania1990	ALB	Middle income	15.6058	2.40171		3.43285	22.5221
1	Albania	1991	Albania1991	ALB	Middle income	15.5317	2.35037		3.44119	22.1936
1	Albania	1992	Albania1992	ALB	Middle income	15.4975	2.43964		3.67016	22.119
1	Albania	1993	Albania1993	ALB	Middle income	15.3158	1.10351	2.77259	3.71888	22.2103
1	Albania	1994	Albania1994	ALB	Middle income	15.1671	0.485616	2.07944	3.69505	22.2901
1	Albania	1995	Albania1995	ALB	Middle income	15.0866	0.259696	1.60944	3.77243	22.4151
1	Albania	1996	Albania1996	ALB	Middle income	15.2006	0.225348	1.60944	3.70087	22.5022
1	Albania	1997	Albania1997	ALB	Middle income	15.032	0.305257	2.19722	3.77086	22.3866
1	Albania	1998	Albania1998	ALB	Middle income	15.1457	-1.13465	3.04452	3.82557	22.4712
1	Albania	1999	Albania1999	ALB	Middle income	15.337	-0.631907	3.52636	3.84137	22.5925
1	Albania	2000	Albania2000	ALB	Middle income	15.3672	0.0934548	4.12713	3.89601	22.6597
1	Albania	2001	Albania2001	ALB	Middle income	15.3668	-0.279779	4.78749	3.9781	22.7393
1	Albania	2002	Albania2002	ALB	Middle income	15.4967	-0.273387	5.47227	4.04168	22.7837
1	Albania	2003	Albania2003	ALB	Middle income	15.4882	-0.310344	5.96871	4.03492	22.8375
1	Albania	2004	Albania2004	ALB	Middle income	15.5407	-0.260262	6.03069	4.05298	22.8912
1	Albania	2005	Albania2005	ALB	Middle income	15.5809	0.0182155	5.95584	4.06312	22.945
1	Albania	2006	Albania2006	ALB	Middle income	15.635	0.279018	6.05444	4.11413	23.0023
1	Albania	2007	Albania2007	ALB	Middle income	15.6921	0.565931	5.90263	4.15627	23.0604
1	Albania	2008	Albania2008	ALB	Middle income	15.6747	0.104359	5.93489	4.18343	23.1327
1	Albania	2009	Albania2009	ALB	Middle income	15.6866	-0.500909	5.88888	4.23115	23.1657
1	Albania	2010	Albania2010	ALB	Middle income	15.6422	0.453941	5.83188	4.24999	23.2021
1	Albania	2011	Albania2011	ALB	Middle income	15.7397	1.15653	2.3979	4.20411	23.2272
1	Albania	2012	Albania2012	ALB	Middle income	15.6761	1.21707		4.1562	23.2413
1	Albania	2013	Albania2013	ALB	Middle income	15.6509	1.08093	1.38629	4.19726	23.2512
1	Albania	2014	Albania2014	ALB	Middle income	15.5995	1.12356	2.56495	4.23019	23.2688
1	Albania	2015	Albania2015	ALB	Middle income	15.6212	0.483426	2.94444	4.2409	23.2908
1	Albania	2016	Albania2016	ALB	Middle income	15.5863	0.287722	3.21888	4.20332	23.3234
1	Albania	2017	Albania2017	ALB	Middle income		0.305686	3.17805	4.21181	23.3607
1	Albania	2018	Albania2018	ALB	Middle income		0.597773	2.89037		23.4006
2	Algeria	1990	Algeria1990	DZA	Low income	17.3998	2.87386	5.45959	3.67867	25.2453
2	Algeria	1991	Algeria1991	DZA	Low income	17.4915	2.71309	5.17048	3.71569	25.2332
2	Algeria	1992	Algeria1992	DZA	Low income	17.5127	2.71913	5.15906	3.65081	25.251
2	Algeria	1993	Algeria1993	DZA	Low income	17.498	2.62158	4.98361	3.68923	25.2298
2	Algeria	1994	Algeria1994	DZA	Low income	17.5237	2.65752	4.97673	3.62533	25.2208
2	Algeria	1995	Algeria1995	DZA	Low income	17.5531	2.78303	5.0876	3.78211	25.2581
2	Algeria	1996	Algeria1996	DZA	Low income	17.5594	2.94534	5.29832	3.77957	25.2982
2	Algeria	1997	Algeria1997	DZA	Low income	17.4303	2.88858	5.4848	3.81423	25.3092
2	Algeria	1998	Algeria1998	DZA	Low income	17.5576	2.45862	5.73334	3.75507	25.3589
2	Algeria	1999	Algeria1999	DZA	Low income	17.634	2.7511	5.64897	3.80637	25.3904
2	Algeria	2000	Algeria2000	DZA	Low income	17.6158	3.1944	5.0689	3.88026	25.4277
2	Algeria	2001	Algeria2001	DZA	Low income	17.688	3.08454	4.97673	3.90901	25.4573
2	Algeria	2002	Algeria2002	DZA	Low income	17.7584	3.08515	5.81114	3.90247	25.5118
2	Algeria	2003	Algeria2003	DZA	Low income	17.8624	3.1543	5.7869	3.92214	25.5813
2	Algeria	2004	Algeria2004	DZA	Low income	17.8974	3.2216	5.97126	3.94135	25.6234
2	Algeria	2005	Algeria2005	DZA	Low income	17.9361	3.47936	6.26149	4.00002	25.6807
2	Algeria	2006	Algeria2006	DZA	Low income	17.9682	3.53841	6.50578	4.01139	25.6976
2	Algeria	2007	Algeria2007	DZA	Low income	17.9895	3.48016	6.74406	4.0443	25.731
2	Algeria	2008	Algeria2008	DZA	Low income	18.0565	3.53376		4.05211	25.7547
2	Algeria	2009	Algeria2009	DZA	Low income	18.1729	3.20007		4.0592	25.7706
2	Algeria	2010	Algeria2010	DZA	Low income	18.1527	3.26892	6.69208	4.06602	25.806
2	Algeria	2011	Algeria2011	DZA	Low income	18.2515	3.43569	6.79906	4.05582	25.8345
2	Algeria	2012	Algeria2012	DZA	Low income	18.3121	3.40253	6.80239	4.04437	25.868
2	Algeria	2013	Algeria2013	DZA	Low income	18.3584	3.32509	6.7334	4.03798	25.8956
2	Algeria	2014	Algeria2014	DZA	Low income	18.3932	3.18445	6.70073	4.04596	25.9329
2	Algeria	2015	Algeria2015	DZA	Low income	18.4471	2.76365	6.69084	4.0503	25.9692
2	Algeria	2016	Algeria2016	DZA	Low income	18.3979	2.48761	6.51026	4.03834	26.0007
2	Algeria	2017	Algeria2017	DZA	Low income		2.66087	6.6107	4.03915	26.0136
2	Algeria	2018	Algeria2018	DZA	Low income		2.91637	6.51175		26.0256
3	Angola	1990	Angola1990	AGO	Low income	16.0335	3.36587		3.48704	24.1878
3	Angola	1991	Angola1991	AGO	Low income	16.0228	2.85252		3.47978	24.1976
3	Angola	1992	Angola1992	AGO	Low income	16.0342	3.33362	1.79176	3.48902	24.1375
3	Angola	1993	Angola1993	AGO	Low income	16.022	3.52002		3.50969	23.8633
3	Angola	1994	Angola1994	AGO	Low income	16.067	3.67451		3.61181	23.8766
3	Angola	1995	Angola1995	AGO	Low income	16.026	3.74735		3.57198	24.0163
3	Angola	1996	Angola1996	AGO	Low income	16.0725	3.82881		3.6129	24.1434
3	Angola	1997	Angola1997	AGO	Low income	16.1026	3.67204		3.66613	24.2136
3	Angola	1998	Angola1998	AGO	Low income	16.1716	2.91939		3.68696	24.2594
3	Angola	1999	Angola1999	AGO	Low income	16.1798	3.69001		3.71453	24.281
3	Angola	2000	Angola2000	AGO	Low income	16.2616	4.01548		3.7197	24.3111
3	Angola	2001	Angola2001	AGO	Low income	16.3012	3.64895		3.69425	24.3523
3	Angola	2002	Angola2002	AGO	Low income	16.3869	3.32119		3.66603	24.4804
3	Angola	2003	Angola2003	AGO	Low income	16.4331	3.18008		3.68374	24.5098
3	Angola	2004	Angola2004	AGO	Low income	16.4704	3.69371		3.6791	24.6138
3	Angola	2005	Angola2005	AGO	Low income	16.4792	3.82488		3.70742	24.7538
3	Angola	2006	Angola2006	AGO	Low income	16.5158	3.77253		3.71674	24.8631
3	Angola	2007	Angola2007	AGO	Low income	16.6092	3.83469		3.77175	24.9942
3	Angola	2008	Angola2008	AGO	Low income	16.8548	4.02271		3.77712	25.1
3	Angola	2009	Angola2009	AGO	Low income	17.0659	3.42532		3.78618	25.1086
3	Angola	2010	Angola2010	AGO	Low income	16.8992	3.69243		3.80232	25.1517
3	Angola	2011	Angola2011	AGO	Low income	17.0046	3.71731		3.81732	25.1858
3	Angola	2012	Angola2012	AGO	Low income	17.0919	3.58985		3.80629	25.2678
3	Angola	2013	Angola2013	AGO	Low income	17.3785	3.42803		3.79505	25.3161
3	Angola	2014	Angola2014	AGO	Low income	17.6875	3.16425		3.77524	25.3632
3	Angola	2015	Angola2015	AGO	Low income	17.2913	2.37969		3.76386	25.3726
3	Angola	2016	Angola2016	AGO	Low income	17.1908	2.38482		3.74842	25.3465
3	Angola	2017	Angola2017	AGO	Low income		2.80047		3.72518	25.345
3	Angola	2018	Angola2018	AGO	Low income		3.31157	4.78749		25.3248
4	Armenia	1990	Armenia1990	ARM	Middle income					22.572
4	Armenia	1991	Armenia1991	ARM	Middle income				3.37307	22.4476
4	Armenia	1992	Armenia1992	ARM	Middle income	15.5991	-1.32775		3.4184	21.9063
4	Armenia	1993	Armenia1993	ARM	Middle income	15.1715	-1.31126	5.36598	3.51339	21.8142
4	Armenia	1994	Armenia1994	ARM	Middle income	15.1072	-0.767228	5.45104	3.60358	21.8668
4	Armenia	1995	Armenia1995	ARM	Middle income	15.0067	-0.532728	5.65249	3.74449	21.9335
4	Armenia	1996	Armenia1996	ARM	Middle income	15.0009	-1.15376	5.75574	3.82302	21.9905
4	Armenia	1997	Armenia1997	ARM	Middle income	15.0541	-1.1214	5.20949	3.87982	22.0232
4	Armenia	1998	Armenia1998	ARM	Middle income	15.0845	-2.1657	4.41884	3.87427	22.0937
4	Armenia	1999	Armenia1999	ARM	Middle income	15.0761	-1.72883	4.82831	3.90188	22.1261
4	Armenia	2000	Armenia2000	ARM	Middle income	15.0675	-1.22603	4.84419	3.92113	22.1834
4	Armenia	2001	Armenia2001	ARM	Middle income	15.1297	-1.20418	5.04343	3.95053	22.2751
4	Armenia	2002	Armenia2002	ARM	Middle income	15.1301	-0.525686	5.33272	3.94714	22.3991
4	Armenia	2003	Armenia2003	ARM	Middle income	15.1519	-3.40416	5.05625	3.97961	22.5301
4	Armenia	2004	Armenia2004	ARM	Middle income	15.2755	-3.82939		4.00503	22.63
4	Armenia	2005	Armenia2005	ARM	Middle income	15.3641	-4.5823	5.33754	4.02248	22.7601
4	Armenia	2006	Armenia2006	ARM	Middle income	15.3666	-4.14758	5.26269	4.05004	22.8841
4	Armenia	2007	Armenia2007	ARM	Middle income	15.5272	-4.67817	4.94164	4.08764	23.0125
4	Armenia	2008	Armenia2008	ARM	Middle income	15.6833	-1.54423	5.43808	4.08631	23.0792
4	Armenia	2009	Armenia2009	ARM	Middle income	15.5512	-0.982805	4.84419	4.11981	22.9272
4	Armenia	2010	Armenia2010	ARM	Middle income	15.5087	0.976318	4.95583	4.14283	22.949
4	Armenia	2011	Armenia2011	ARM	Middle income	15.6135	1.07277	4.94164	4.15536	22.9949
4	Armenia	2012	Armenia2012	ARM	Middle income	15.6565	0.398866	4.94876	4.20873	23.0645
4	Armenia	2013	Armenia2013	ARM	Middle income	15.5997	0.0927195	4.8752	4.20962	23.0969
4	Armenia	2014	Armenia2014	ARM	Middle income	15.6056	-1.18107	4.81218	4.21668	23.1323
4	Armenia	2015	Armenia2015	ARM	Middle income	15.5765	-0.274395	4.74493	4.22007	23.1638
4	Armenia	2016	Armenia2016	ARM	Middle income	15.5488	-1.5059	4.83628	4.22349	23.1658
4	Armenia	2017	Armenia2017	ARM	Middle income		-1.40277	4.70048	4.22833	23.2381
4	Armenia	2018	Armenia2018	ARM	Middle income		0.0863438	4.65396		23.2888
5	Austria	1990	Austria1990	AUT	High income	17.5368	-1.36489	7.89915	4.32128	26.2847
5	Austria	1991	Austria1991	AUT	High income	17.601	-1.79406	7.87093	4.36916	26.3185
5	Austria	1992	Austria1992	AUT	High income	17.486	-2.04331	7.87626	4.37519	26.3393
5	Austria	1993	Austria1993	AUT	High income	17.4885	-2.08824	7.90212	4.3805	26.3445
5	Austria	1994	Austria1994	AUT	High income	17.5375	-2.11092	7.82604	4.38763	26.3682
5	Austria	1995	Austria1995	AUT	High income	17.5912	-2.16502	7.68983	4.40683	26.3946
5	Austria	1996	Austria1996	AUT	High income	17.6925	-1.98331	7.76557	4.41888	26.4178
5	Austria	1997	Austria1997	AUT	High income	17.6511	-2.09152	7.7437	4.4317	26.4385
5	Austria	1998	Austria1998	AUT	High income	17.628	-2.37436	7.74327	4.44141	26.4737
5	Austria	1999	Austria1999	AUT	High income	17.6313	-2.34518	7.77022	4.44629	26.5087
5	Austria	2000	Austria2000	AUT	High income	17.641	-1.86155	7.7411	4.4631	26.5419
5	Austria	2001	Austria2001	AUT	High income	17.6817	-1.8301	7.64922	4.46302	26.5544
5	Austria	2002	Austria2002	AUT	High income	17.6556	-1.82337	7.72356	4.45837	26.5708
5	Austria	2003	Austria2003	AUT	High income	17.7157	-1.8543	7.75491	4.46475	26.5802
5	Austria	2004	Austria2004	AUT	High income	17.7543	-2.02661	7.82963	4.47162	26.6072
5	Austria	2005	Austria2005	AUT	High income	17.7706	-1.89257	7.82604	4.47487	26.6294
5	Austria	2006	Austria2006	AUT	High income	17.8167	-1.63354	7.88194	4.47812	26.6633
5	Austria	2007	Austria2007	AUT	High income	17.8121	-1.50368	7.89058	4.48623	26.6999
5	Austria	2008	Austria2008	AUT	High income	17.8204	-1.38086	7.8736	4.48882	26.7144
5	Austria	2009	Austria2009	AUT	High income	17.7235	-1.77709	7.84581	4.48335	26.676
5	Austria	2010	Austria2010	AUT	High income	17.7857	-1.488	7.89096	4.47966	26.6943
5	Austria	2011	Austria2011	AUT	High income	17.8299	-1.30387	7.79565	4.48212	26.7231
5	Austria	2012	Austria2012	AUT	High income	17.7597	-1.37053	7.84463	4.48419	26.7298
5	Austria	2013	Austria2013	AUT	High income	17.7786	-1.4957	7.78572	4.48025	26.7301
5	Austria	2014	Austria2014	AUT	High income	17.7666	-1.6684	7.76769	4.4936	26.7367
5	Austria	2015	Austria2015	AUT	High income	17.7627	-2.00394	7.80016	4.48834	26.7468
5	Austria	2016	Austria2016	AUT	High income	17.7771	-2.14597	7.74716	4.48867	26.7665
5	Austria	2017	Austria2017	AUT	High income		-2.06142	7.74284	4.48961	26.7902
5	Austria	2018	Austria2018	AUT	High income		-1.86376	7.69939		26.8157
6	Azerbaijan	1990	Azerbaijan1990	AZE	Middle income		2.88349			23.8446
6	Azerbaijan	1991	Azerbaijan1991	AZE	Middle income		2.16707		3.28269	23.8375
6	Azerbaijan	1992	Azerbaijan1992	AZE	Middle income		2.57029		3.37079	23.5814
6	Azerbaijan	1993	Azerbaijan1993	AZE	Middle income		2.70908		3.39586	23.3187
6	Azerbaijan	1994	Azerbaijan1994	AZE	Middle income		2.70169		3.40382	23.0993
6	Azerbaijan	1995	Azerbaijan1995	AZE	Middle income		2.83926	5.52545	3.49646	22.9737
6	Azerbaijan	1996	Azerbaijan1996	AZE	Middle income	16.529	3.13016	5.20401	3.60241	22.9866
6	Azerbaijan	1997	Azerbaijan1997	AZE	Middle income	16.4792	2.7		3.65231	23.043
6	Azerbaijan	1998	Azerbaijan1998	AZE	Middle income	16.4805	1.49877		3.67921	23.1383
6	Azerbaijan	1999	Azerbaijan1999	AZE	Middle income	16.4364	2.77097		3.71519	23.2097
6	Azerbaijan	2000	Azerbaijan2000	AZE	Middle income	16.5295	3.52418		3.76035	23.315
6	Azerbaijan	2001	Azerbaijan2001	AZE	Middle income	16.5513	3.31152	5.36129	3.8091	23.4094
6	Azerbaijan	2002	Azerbaijan2002	AZE	Middle income	16.5953	3.24895	5.4848	3.88467	23.4996
6	Azerbaijan	2003	Azerbaijan2003	AZE	Middle income	16.6973	3.26166	5.57595	3.9039	23.5968
6	Azerbaijan	2004	Azerbaijan2004	AZE	Middle income	16.7332	3.36239	5.62402	3.94325	23.6853
6	Azerbaijan	2005	Azerbaijan2005	AZE	Middle income	16.801	3.62929	5.65948	3.96786	23.9318
6	Azerbaijan	2006	Azerbaijan2006	AZE	Middle income	16.8076	3.73857	5.55683	3.97317	24.228
6	Azerbaijan	2007	Azerbaijan2007	AZE	Middle income	16.7999	3.66913	5.68698	4.04119	24.4548
6	Azerbaijan	2008	Azerbaijan2008	AZE	Middle income	16.6237	3.71886	5.45104	4.06137	24.5555
6	Azerbaijan	2009	Azerbaijan2009	AZE	Middle income	16.7197	3.34809	5.63835	4.06374	24.6451
6	Azerbaijan	2010	Azerbaijan2010	AZE	Middle income	16.6624	3.47162	5.60212	4.08148	24.6918
6	Azerbaijan	2011	Azerbaijan2011	AZE	Middle income	16.7937	3.5617	5.32301	4.09547	24.676
6	Azerbaijan	2012	Azerbaijan2012	AZE	Middle income	16.8514	3.44735	4.96981	4.12825	24.6978
6	Azerbaijan	2013	Azerbaijan2013	AZE	Middle income	16.886	3.2953	5.04986	4.12288	24.7546
6	Azerbaijan	2014	Azerbaijan2014	AZE	Middle income	16.8395	3.13694	5.12396	4.14349	24.7822
6	Azerbaijan	2015	Azerbaijan2015	AZE	Middle income	16.847	2.67887	5.21494	4.14651	24.7926
6	Azerbaijan	2016	Azerbaijan2016	AZE	Middle income	16.8229	2.73212	5.09375	4.16887	24.7615
6	Azerbaijan	2017	Azerbaijan2017	AZE	Middle income		3.04833	5.42053	4.17805	24.763
6	Azerbaijan	2018	Azerbaijan2018	AZE	Middle income		3.37596	5.14166		24.7779
7	Bahrain	1990	Bahrain1990	BHR	High income	15.3348	2.34071		3.94771	22.9087
7	Bahrain	1991	Bahrain1991	BHR	High income	15.2403	1.7474		4.00154	23.0151
7	Bahrain	1992	Bahrain1992	BHR	High income	15.4563	1.7243	3.43399	4.01253	23.0799
7	Bahrain	1993	Bahrain1993	BHR	High income	15.4264	1.75597		4.01372	23.2009
7	Bahrain	1994	Bahrain1994	BHR	High income	15.511	1.55549		4.03757	23.1984
7	Bahrain	1995	Bahrain1995	BHR	High income	15.4643	1.61145		4.04353	23.237
7	Bahrain	1996	Bahrain1996	BHR	High income	15.5356	1.70475		4.04071	23.2773
7	Bahrain	1997	Bahrain1997	BHR	High income	15.6195	1.76586		4.04449	23.3077
7	Bahrain	1998	Bahrain1998	BHR	High income	15.6617	1.40301		4.08658	23.3545
7	Bahrain	1999	Bahrain1999	BHR	High income	15.6519	1.54077		4.10386	23.3966
7	Bahrain	2000	Bahrain2000	BHR	High income	15.7078	1.81014		4.11429	23.4483
7	Bahrain	2001	Bahrain2001	BHR	High income	15.745	1.77997	3.68888	4.13276	23.4729
7	Bahrain	2002	Bahrain2002	BHR	High income	15.8181	1.64249	4.07754	4.13982	23.5058
7	Bahrain	2003	Bahrain2003	BHR	High income	15.91	1.62504	3.63759	4.15411	23.5669
7	Bahrain	2004	Bahrain2004	BHR	High income	15.9035	1.63518	1.09861	4.17357	23.6343
7	Bahrain	2005	Bahrain2005	BHR	High income	16.1237	1.85556		4.18018	23.6998
7	Bahrain	2006	Bahrain2006	BHR	High income	16.1202	1.94499		4.19416	23.7625
7	Bahrain	2007	Bahrain2007	BHR	High income	16.246	1.89751		4.20277	23.8422
7	Bahrain	2008	Bahrain2008	BHR	High income	16.3951	1.99783		4.22024	23.9028
7	Bahrain	2009	Bahrain2009	BHR	High income	16.3572	1.81791		4.22529	23.9278
7	Bahrain	2010	Bahrain2010	BHR	High income	16.422	1.78185		4.23439	23.9703
7	Bahrain	2011	Bahrain2011	BHR	High income	16.3466	2.09972	4.94164	4.21894	23.9899
7	Bahrain	2012	Bahrain2012	BHR	High income	16.1423	2.17943	5.09987	4.24704	24.0265
7	Bahrain	2013	Bahrain2013	BHR	High income	15.9216	2.2313	5.1358	4.24013	24.0793
7	Bahrain	2014	Bahrain2014	BHR	High income	16.2984	2.15082	5.32301	4.25051	24.1219
7	Bahrain	2015	Bahrain2015	BHR	High income	16.2989	1.63505	5.26269	4.2481	24.1464
7	Bahrain	2016	Bahrain2016	BHR	High income	16.3255	1.16139	5.17615	4.24241	24.1814
7	Bahrain	2017	Bahrain2017	BHR	High income		1.21933	5.50126	4.24355	24.2234
7	Bahrain	2018	Bahrain2018	BHR	High income		1.48113	5.43808		24.2404
8	Bangladesh	1990	Bangladesh1990	BGD	Low income	17.7639	-0.621356	4.68213	3.37786	24.4709
8	Bangladesh	1991	Bangladesh1991	BGD	Low income	17.7561	-0.639732	4.72739	3.43577	24.5052
8	Bangladesh	1992	Bangladesh1992	BGD	Low income	17.8003	-0.6606	5.0814	3.46828	24.5582
8	Bangladesh	1993	Bangladesh1993	BGD	Low income	17.7912	-0.854413	4.67283	3.44733	24.6042
8	Bangladesh	1994	Bangladesh1994	BGD	Low income	17.7914	-0.912111	4.85203	3.5599	24.6424
8	Bangladesh	1995	Bangladesh1995	BGD	Low income	17.8608	-0.786477	5.42053	3.57999	24.6923
8	Bangladesh	1996	Bangladesh1996	BGD	Low income	17.9193	-0.816378	5.03044	3.54455	24.7365
8	Bangladesh	1997	Bangladesh1997	BGD	Low income	17.9595	-0.954144	5.10595	3.55279	24.7805
8	Bangladesh	1998	Bangladesh1998	BGD	Low income	17.9971	-1.00572	5.37528	3.57437	24.8309
8	Bangladesh	1999	Bangladesh1999	BGD	Low income	18.1091	-0.807573	5.51745	3.59493	24.8766
8	Bangladesh	2000	Bangladesh2000	BGD	Low income	18.1255	-0.520745	5.76205	3.61919	24.9282
8	Bangladesh	2001	Bangladesh2001	BGD	Low income	18.1576	-0.445334	5.68698	3.64553	24.9777
8	Bangladesh	2002	Bangladesh2002	BGD	Low income	18.176	-0.279316	5.66643	3.68211	25.0153
8	Bangladesh	2003	Bangladesh2003	BGD	Low income	18.1985	-0.295257	5.76205	3.70091	25.0616
8	Bangladesh	2004	Bangladesh2004	BGD	Low income	18.214	-0.273411	5.75574	3.7226	25.1127
8	Bangladesh	2005	Bangladesh2005	BGD	Low income	18.2683	-0.0283569	5.84064	3.75202	25.176
8	Bangladesh	2006	Bangladesh2006	BGD	Low income	18.3246	0.285751	5.73657	3.79645	25.2406
8	Bangladesh	2007	Bangladesh2007	BGD	Low income	18.3852	0.178711	5.70044	3.84395	25.3088
8	Bangladesh	2008	Bangladesh2008	BGD	Low income	18.4044	0.114878	5.82305	3.87578	25.3672
8	Bangladesh	2009	Bangladesh2009	BGD	Low income	18.467	0.156864	5.79909	3.88211	25.4164
8	Bangladesh	2010	Bangladesh2010	BGD	Low income	18.5356	0.123328	5.83481	3.92873	25.4706
8	Bangladesh	2011	Bangladesh2011	BGD	Low income	18.5873	0.486757	5.72359	3.94554	25.5333
8	Bangladesh	2012	Bangladesh2012	BGD	Low income	18.5666	0.468683	5.8693	3.94362	25.5964
8	Bangladesh	2013	Bangladesh2013	BGD	Low income	18.6117	0.155639	5.71373	3.94815	25.6548
8	Bangladesh	2014	Bangladesh2014	BGD	Low income	18.6716	0.111905	5.68017	3.95576	25.7137
8	Bangladesh	2015	Bangladesh2015	BGD	Low income	18.7673	-0.0679456	5.82895	3.94482	25.7771
8	Bangladesh	2016	Bangladesh2016	BGD	Low income	18.7373	-0.50795	5.84064	3.94027	25.8459
8	Bangladesh	2017	Bangladesh2017	BGD	Low income		-0.550476	5.71043	3.93682	25.9162
8	Bangladesh	2018	Bangladesh2018	BGD	Low income		-0.508113	5.90808		25.9919
9	Belarus	1990	Belarus1990	BLR	Middle income		0.195637			24.1767
9	Belarus	1991	Belarus1991	BLR	Middle income		-0.533373		3.54909	24.1647
9	Belarus	1992	Belarus1992	BLR	Middle income	17.861	0.786046		3.55762	24.0637
9	Belarus	1993	Belarus1993	BLR	Middle income	17.7449	0.76003	7.30921	3.57269	23.9847
9	Belarus	1994	Belarus1994	BLR	Middle income	17.5925	0.623351	7.4313	3.65042	23.8603
9	Belarus	1995	Belarus1995	BLR	Middle income	17.5708	0.792316	6.94601	3.7219	23.7504
9	Belarus	1996	Belarus1996	BLR	Middle income	17.7019	1.18605	6.96508	3.76319	23.7781
9	Belarus	1997	Belarus1997	BLR	Middle income	17.7385	1.13562	7.06133	3.78014	23.886
9	Belarus	1998	Belarus1998	BLR	Middle income	17.483	-0.291828	6.89669	3.79217	23.9667
9	Belarus	1999	Belarus1999	BLR	Middle income	17.4248	0.495402	7.19893	3.83861	24.0001
9	Belarus	2000	Belarus2000	BLR	Middle income	17.4668	0.900318	7.08841	3.86092	24.0565
9	Belarus	2001	Belarus2001	BLR	Middle income	17.4128	0.73893	7.04229	3.89094	24.1027
9	Belarus	2002	Belarus2002	BLR	Middle income	17.4356	0.576878	7.14992	3.91394	24.1519
9	Belarus	2003	Belarus2003	BLR	Middle income	17.467	0.555332	7.22984	3.93273	24.2199
9	Belarus	2004	Belarus2004	BLR	Middle income	17.5253	0.573187	7.14283	3.9304	24.3283
9	Belarus	2005	Belarus2005	BLR	Middle income	17.5027	0.548507	7.28756	3.93818	24.4182
9	Belarus	2006	Belarus2006	BLR	Middle income	17.5603	0.524825	7.32975	3.96505	24.5135
9	Belarus	2007	Belarus2007	BLR	Middle income	17.5778	0.437832	7.41578	4.01386	24.596
9	Belarus	2008	Belarus2008	BLR	Middle income	17.6388	0.42836	7.45588	4.03954	24.6931
9	Belarus	2009	Belarus2009	BLR	Middle income	17.5533	0.0906273	7.5632	4.06594	24.6951
9	Belarus	2010	Belarus2010	BLR	Middle income	17.574	0.292795	7.56683	4.09935	24.7702
9	Belarus	2011	Belarus2011	BLR	Middle income	17.5095	0.554627	7.53423	4.17649	24.8226
9	Belarus	2012	Belarus2012	BLR	Middle income	17.6254	0.596571	7.53423	4.19592	24.8393
9	Belarus	2013	Belarus2013	BLR	Middle income	17.6048	0.394205	7.39879	4.20344	24.8493
9	Belarus	2014	Belarus2014	BLR	Middle income	17.6289	0.290171	6.62936	4.19149	24.8664
9	Belarus	2015	Belarus2015	BLR	Middle income	17.4717	0.142416	6.53814	4.20832	24.8274
9	Belarus	2016	Belarus2016	BLR	Middle income	17.4477	0.241631	6.25575	4.23136	24.8018
9	Belarus	2017	Belarus2017	BLR	Middle income		0.452925	6.26149	4.22857	24.8268
9	Belarus	2018	Belarus2018	BLR	Middle income		0.548055	6.30445		24.8578
10	Benin	1990	Benin1990	BEN	Low income	15.5075	2.04588		3.42381	22.1464
10	Benin	1991	Benin1991	BEN	Low income	15.5505	1.95206		3.50955	22.1878
10	Benin	1992	Benin1992	BEN	Low income	15.5998	2.18615		3.54671	22.2169
10	Benin	1993	Benin1993	BEN	Low income	15.6494	1.73591		3.49669	22.2737
10	Benin	1994	Benin1994	BEN	Low income	15.6064	2.20495		3.56828	22.2937
10	Benin	1995	Benin1995	BEN	Low income	15.6959	2.21227		3.67797	22.3524
10	Benin	1996	Benin1996	BEN	Low income	15.7611	2.11588		3.63821	22.3947
10	Benin	1997	Benin1997	BEN	Low income	15.8259	2.07055		3.63921	22.4505
10	Benin	1998	Benin1998	BEN	Low income	15.8291	2.01298		3.66833	22.4893
10	Benin	1999	Benin1999	BEN	Low income	15.8515	1.17375		3.6828	22.5413
10	Benin	2000	Benin2000	BEN	Low income	15.8512	1.22337		3.7019	22.5983
10	Benin	2001	Benin2001	BEN	Low income	15.8707	1.15446		3.72473	22.6502
10	Benin	2002	Benin2002	BEN	Low income	15.9867	1.22507		3.72804	22.6956
10	Benin	2003	Benin2003	BEN	Low income	15.9765	1.43139		3.73646	22.7295
10	Benin	2004	Benin2004	BEN	Low income	16.0113	1.14137		3.76429	22.7728
10	Benin	2005	Benin2005	BEN	Low income	16.0012	1.11426		3.75597	22.7898
10	Benin	2006	Benin2006	BEN	Low income	16.082	1.11562		3.79325	22.8285
10	Benin	2007	Benin2007	BEN	Low income	16.1468	1.2897		3.85866	22.8866
10	Benin	2008	Benin2008	BEN	Low income	16.2425	1.29843		3.84465	22.9344
10	Benin	2009	Benin2009	BEN	Low income	16.2817	1.31314		3.84381	22.9574
10	Benin	2010	Benin2010	BEN	Low income	16.2584	1.23032		3.86673	22.9783
10	Benin	2011	Benin2011	BEN	Low income	16.3699	1.24668		3.85184	23.0075
10	Benin	2012	Benin2012	BEN	Low income	16.3599	1.36518		3.87291	23.0545
10	Benin	2013	Benin2013	BEN	Low income	16.465	1.25722		3.96874	23.1239
10	Benin	2014	Benin2014	BEN	Low income	16.4848	1.30958		3.95307	23.1856
10	Benin	2015	Benin2015	BEN	Low income	16.4534	1.45961		3.92338	23.2032
10	Benin	2016	Benin2016	BEN	Low income	16.5518	1.49431		3.93665	23.236
10	Benin	2017	Benin2017	BEN	Low income		1.41989		3.93869	23.2912
10	Benin	2018	Benin2018	BEN	Low income		0.898398			23.356
11	Bolivia	1990	Bolivia1990	BOL	Low income	16.4696	1.98329		3.76548	22.9546
11	Bolivia	1991	Bolivia1991	BOL	Low income	16.5644	1.38976		3.79027	23.0059
11	Bolivia	1992	Bolivia1992	BOL	Low income	16.6329	1.35113		3.79366	23.0223
11	Bolivia	1993	Bolivia1993	BOL	Low income	16.6739	1.27829	4.47734	3.82343	23.0641
11	Bolivia	1994	Bolivia1994	BOL	Low income	16.6938	1.48436	4.76217	3.90867	23.1097
11	Bolivia	1995	Bolivia1995	BOL	Low income	16.7486	1.61981	4.81218	3.86708	23.1554
11	Bolivia	1996	Bolivia1996	BOL	Low income	16.74	1.57283		3.87903	23.1981
11	Bolivia	1997	Bolivia1997	BOL	Low income	16.7718	1.38567		3.93143	23.2465
11	Bolivia	1998	Bolivia1998	BOL	Low income	16.8227	0.695073		4.00752	23.2955
11	Bolivia	1999	Bolivia1999	BOL	Low income	16.8224	0.916006		4.03034	23.2998
11	Bolivia	2000	Bolivia2000	BOL	Low income	16.9497	1.38251		4.04027	23.3246
11	Bolivia	2001	Bolivia2001	BOL	Low income	16.851	1.35869		4.04219	23.3413
11	Bolivia	2002	Bolivia2002	BOL	Low income	16.8849	1.47422		4.00434	23.3658
11	Bolivia	2003	Bolivia2003	BOL	Low income	16.918	1.55168		4.04465	23.3926
11	Bolivia	2004	Bolivia2004	BOL	Low income	16.9292	2.08852		4.07036	23.4334
11	Bolivia	2005	Bolivia2005	BOL	Low income	16.9766	2.46134		4.08717	23.4767
11	Bolivia	2006	Bolivia2006	BOL	Low income	17.0129	2.67374		4.09526	23.5236
11	Bolivia	2007	Bolivia2007	BOL	Low income	17.052	2.69275		4.11094	23.5682
11	Bolivia	2008	Bolivia2008	BOL	Low income	17.0979	2.52392		4.11081	23.6279
11	Bolivia	2009	Bolivia2009	BOL	Low income	17.1469	1.97463		4.09659	23.6609
11	Bolivia	2010	Bolivia2010	BOL	Low income	17.1674	2.23355		4.0951	23.7013
11	Bolivia	2011	Bolivia2011	BOL	Low income	17.2389	2.54686		4.10435	23.7521
11	Bolivia	2012	Bolivia2012	BOL	Low income	17.2838	2.43257		4.1064	23.802
11	Bolivia	2013	Bolivia2013	BOL	Low income	17.2837	2.37447		4.1128	23.8678
11	Bolivia	2014	Bolivia2014	BOL	Low income	17.3095	2.17806	5.71373	4.10361	23.9209
11	Bolivia	2015	Bolivia2015	BOL	Low income	17.3361	1.32635		4.0912	23.9684
11	Bolivia	2016	Bolivia2016	BOL	Low income	17.3614	1.20137	5.53339	4.07112	24.0101
11	Bolivia	2017	Bolivia2017	BOL	Low income		1.74346	5.81711	4.08018	24.0512
11	Bolivia	2018	Bolivia2018	BOL	Low income		1.74485			24.0926
12	Bulgaria	1990	Bulgaria1990	BGR	Middle income	17.5452	0.104174	6.27099	3.90142	24.4394
12	Bulgaria	1991	Bulgaria1991	BGR	Middle income	17.3999	0.33101	6.6174	3.9018	24.3512
12	Bulgaria	1992	Bulgaria1992	BGR	Middle income	17.2251	0.320331	6.52209	4.03305	24.2757
12	Bulgaria	1993	Bulgaria1993	BGR	Middle income	17.2252	-0.0159837	6.33505	4.04892	24.2608
12	Bulgaria	1994	Bulgaria1994	BGR	Middle income	17.2245	0.0877951	6.74524	4.05239	24.2788
12	Bulgaria	1995	Bulgaria1995	BGR	Middle income	17.2135	-0.166536	6.59441	4.08552	24.3069
12	Bulgaria	1996	Bulgaria1996	BGR	Middle income	17.0813	-0.00537737	6.58341	4.15782	24.357
12	Bulgaria	1997	Bulgaria1997	BGR	Middle income	17.1457	-0.0347753	6.83733	4.18427	24.204
12	Bulgaria	1998	Bulgaria1998	BGR	Middle income	17.1037	-0.623982	6.68211	4.18005	24.2459
12	Bulgaria	1999	Bulgaria1999	BGR	Middle income	17.0514	-0.485011	6.80017	4.21402	24.1595
12	Bulgaria	2000	Bulgaria2000	BGR	Middle income	17.0063	-0.423438	6.84588	4.24672	24.2062
12	Bulgaria	2001	Bulgaria2001	BGR	Middle income	17.1123	-0.365971	6.97354	4.25147	24.2437
12	Bulgaria	2002	Bulgaria2002	BGR	Middle income	17.1087	-0.796368	6.93147	4.23876	24.3015
12	Bulgaria	2003	Bulgaria2003	BGR	Middle income	17.1258	-0.848846	6.86485	4.27293	24.3517
12	Bulgaria	2004	Bulgaria2004	BGR	Middle income	17.2867	0.124912	5.98141	4.28269	24.4142
12	Bulgaria	2005	Bulgaria2005	BGR	Middle income	17.1693	0.00477368	5.7462	4.28221	24.4833
12	Bulgaria	2006	Bulgaria2006	BGR	Middle income	17.2717	0.61917	5.67332	4.32301	24.5491
12	Bulgaria	2007	Bulgaria2007	BGR	Middle income	17.233	0.534918	5.47646	4.36155	24.6126
12	Bulgaria	2008	Bulgaria2008	BGR	Middle income	17.3256	0.673797	5.60212	4.36833	24.6716
12	Bulgaria	2009	Bulgaria2009	BGR	Middle income	17.0942	-0.345424	5.5835	4.35017	24.6373
12	Bulgaria	2010	Bulgaria2010	BGR	Middle income	17.0824	0.533226	5.56068	4.34572	24.6429
12	Bulgaria	2011	Bulgaria2011	BGR	Middle income	17.0571	0.783205	5.64545	4.34887	24.6662
12	Bulgaria	2012	Bulgaria2012	BGR	Middle income	17.03	0.498364	5.55683	4.36551	24.6697
12	Bulgaria	2013	Bulgaria2013	BGR	Middle income	16.9651	0.116505	5.69373	4.37642	24.673
12	Bulgaria	2014	Bulgaria2014	BGR	Middle income	16.9893	-0.235365	5.45532	4.38617	24.6917
12	Bulgaria	2015	Bulgaria2015	BGR	Middle income	17.0217	-0.416416	5.67332	4.38546	24.7308
12	Bulgaria	2016	Bulgaria2016	BGR	Middle income	17.0171	-0.625457	5.4848	4.38745	24.7683
12	Bulgaria	2017	Bulgaria2017	BGR	Middle income		-0.274108	5.4161	4.39104	24.8027
12	Bulgaria	2018	Bulgaria2018	BGR	Middle income		-0.347618	5.28827		24.8332
13	Cambodia	1990	Cambodia1990	KHM	Low income	16.0139			2.96582
13	Cambodia	1991	Cambodia1991	KHM	Low income	16.0201			2.98714
13	Cambodia	1992	Cambodia1992	KHM	Low income	15.9899			2.98656
13	Cambodia	1993	Cambodia1993	KHM	Low income	16.0112	1.69952		3.02021	22.3496
13	Cambodia	1994	Cambodia1994	KHM	Low income	16.0217	1.90864		3.09463	21.9217
13	Cambodia	1995	Cambodia1995	KHM	Low income	16.1276	2.11947		3.1391	22.0161
13	Cambodia	1996	Cambodia1996	KHM	Low income	16.1359	2.11217		3.12547	22.0734
13	Cambodia	1997	Cambodia1997	KHM	Low income	16.1411	1.96405		3.30913	22.1127
13	Cambodia	1998	Cambodia1998	KHM	Low income	16.1718	1.88039		3.4098	22.1585
13	Cambodia	1999	Cambodia1999	KHM	Low income	16.2372	1.22188		3.52391	22.2781
13	Cambodia	2000	Cambodia2000	KHM	Low income	16.2046	0.897321		3.59127	22.3733
13	Cambodia	2001	Cambodia2001	KHM	Low income	16.244	0.928581		3.64155	22.4517
13	Cambodia	2002	Cambodia2002	KHM	Low income	16.2398	0.95377		3.6889	22.5154
13	Cambodia	2003	Cambodia2003	KHM	Low income	16.3105	1.22686		3.70338	22.597
13	Cambodia	2004	Cambodia2004	KHM	Low income	16.3199	1.16444		3.74782	22.6954
13	Cambodia	2005	Cambodia2005	KHM	Low income	16.4282	0.542236		3.8422	22.8199
13	Cambodia	2006	Cambodia2006	KHM	Low income	16.4687	0.591596		3.90689	22.9221
13	Cambodia	2007	Cambodia2007	KHM	Low income	16.5226	0.808937	2.56495	3.94097	23.0194
13	Cambodia	2008	Cambodia2008	KHM	Low income	16.5459	1.13135	3.66356	3.95832	23.0842
13	Cambodia	2009	Cambodia2009	KHM	Low income	16.5803	1.05179	3.3322	3.96356	23.085
13	Cambodia	2010	Cambodia2010	KHM	Low income	16.6308	0.991753	3.2581	3.99521	23.1429
13	Cambodia	2011	Cambodia2011	KHM	Low income	16.7221	1.11533	3.7612	4.02172	23.2113
13	Cambodia	2012	Cambodia2012	KHM	Low income	16.7786	0.83029	3.97029	4.04797	23.2818
13	Cambodia	2013	Cambodia2013	KHM	Low income	16.789	0.643393	4.31749	4.05299	23.3528
13	Cambodia	2014	Cambodia2014	KHM	Low income	16.8239	0.935611	4.20469	4.06514	23.4218
13	Cambodia	2015	Cambodia2015	KHM	Low income	16.8511	0.597565	4.17439	4.07109	23.4906
13	Cambodia	2016	Cambodia2016	KHM	Low income	16.9031	0.614517	4.38203	4.07712	23.5576
13	Cambodia	2017	Cambodia2017	KHM	Low income		0.662545	4.00733	4.0813	23.6238
13	Cambodia	2018	Cambodia2018	KHM	Low income		-0.136847	5.0814		23.6959
14	Cameroon	1990	Cameroon1990	CMR	Low income	16.3224	2.57294		3.54326	23.485
14	Cameroon	1991	Cameroon1991	CMR	Low income	16.3335	1.97893		3.54125	23.4461
14	Cameroon	1992	Cameroon1992	CMR	Low income	16.3858	2.10237		3.67845	23.4146
14	Cameroon	1993	Cameroon1993	CMR	Low income	16.3732	1.66337		3.66056	23.332
14	Cameroon	1994	Cameroon1994	CMR	Low income	16.4291	1.9317		3.5739	23.353
14	Cameroon	1995	Cameroon1995	CMR	Low income	16.4655	2.28686		3.60183	23.3871
14	Cameroon	1996	Cameroon1996	CMR	Low income	16.4778	2.30105		3.6096	23.4298
14	Cameroon	1997	Cameroon1997	CMR	Low income	16.4836	2.16338		3.62002	23.4808
14	Cameroon	1998	Cameroon1998	CMR	Low income	16.5089	1.67155		3.6979	23.5248
14	Cameroon	1999	Cameroon1999	CMR	Low income	16.4851	1.66419		3.70577	23.5669
14	Cameroon	2000	Cameroon2000	CMR	Low income	16.5337	2.12298		3.74204	23.6018
14	Cameroon	2001	Cameroon2001	CMR	Low income	16.5743	1.7017		3.75824	23.6445
14	Cameroon	2002	Cameroon2002	CMR	Low income	16.608	1.62815		3.78145	23.686
14	Cameroon	2003	Cameroon2003	CMR	Low income	16.6516	1.6457		3.78518	23.7307
14	Cameroon	2004	Cameroon2004	CMR	Low income	16.6902	1.66863		3.80997	23.7963
14	Cameroon	2005	Cameroon2005	CMR	Low income	16.7342	2.1194		3.8031	23.8163
14	Cameroon	2006	Cameroon2006	CMR	Low income	16.7938	2.27491		3.80347	23.8503
14	Cameroon	2007	Cameroon2007	CMR	Low income	16.8914	2.28557		3.83089	23.8982
14	Cameroon	2008	Cameroon2008	CMR	Low income	16.9149	2.41148		3.84327	23.9325
14	Cameroon	2009	Cameroon2009	CMR	Low income	16.9694	1.85775		3.83665	23.9542
14	Cameroon	2010	Cameroon2010	CMR	Low income	17.0236	2.01499		3.83302	23.9879
14	Cameroon	2011	Cameroon2011	CMR	Low income	17.065	2.17331		3.87327	24.0283
14	Cameroon	2012	Cameroon2012	CMR	Low income	17.0934	2.20251		3.89343	24.0727
14	Cameroon	2013	Cameroon2013	CMR	Low income	17.1597	2.05626		3.90805	24.1254
14	Cameroon	2014	Cameroon2014	CMR	Low income	17.1832	2.06169		3.94085	24.1826
14	Cameroon	2015	Cameroon2015	CMR	Low income	17.2188	1.809		3.93876	24.2375
14	Cameroon	2016	Cameroon2016	CMR	Low income	17.2908	1.73406		3.9354	24.283
14	Cameroon	2017	Cameroon2017	CMR	Low income		1.90285		3.93921	24.3178
14	Cameroon	2018	Cameroon2018	CMR	Low income		1.90981			24.3577
15	Chile	1990	Chile1990	CHL	High income	17.4755	2.4126	6.69827	3.94105	25.0897
15	Chile	1991	Chile1991	CHL	High income	17.5805	1.78243	6.89669	3.96987	25.1648
15	Chile	1992	Chile1992	CHL	High income	17.6785	1.53203	7.02731	3.97469	25.2707
15	Chile	1993	Chile1993	CHL	High income	17.6713	1.21187	7.19594	3.99154	25.3345
15	Chile	1994	Chile1994	CHL	High income	17.7458	1.58563	7.40062	4.05052	25.3836
15	Chile	1995	Chile1995	CHL	High income	17.848	1.87985	7.44191	4.10542	25.4691
15	Chile	1996	Chile1996	CHL	High income	17.8542	1.60861	7.57405	4.08615	25.535
15	Chile	1997	Chile1997	CHL	High income	17.8024	1.53831	7.85244	4.13568	25.6066
15	Chile	1998	Chile1998	CHL	High income	17.7886	0.929724	7.92841	4.15095	25.6489
15	Chile	1999	Chile1999	CHL	High income	17.7946	1.30344	7.94165	4.18388	25.6448
15	Chile	2000	Chile2000	CHL	High income	17.8237	1.58328	8.04559	4.21518	25.6967
15	Chile	2001	Chile2001	CHL	High income	17.7568	1.37176	7.91936	4.26739	25.7292
15	Chile	2002	Chile2002	CHL	High income	17.7973	1.31936	7.83913	4.27484	25.7598
15	Chile	2003	Chile2003	CHL	High income	17.8223	1.62771	7.78531	4.30245	25.7999
15	Chile	2004	Chile2004	CHL	High income	17.9099	2.25731	7.96102	4.31712	25.8695
15	Chile	2005	Chile2005	CHL	High income	17.9281	2.2769	8.0087	4.32045	25.9254
15	Chile	2006	Chile2006	CHL	High income	17.9304	2.84721	8.07558	4.32957	25.9866
15	Chile	2007	Chile2007	CHL	High income	17.9559	2.83565	8.24433	4.35539	26.0345
15	Chile	2008	Chile2008	CHL	High income	17.9804	2.62614	8.28198	4.3619	26.0692
15	Chile	2009	Chile2009	CHL	High income	17.8443	2.16729	7.44833	4.35029	26.0534
15	Chile	2010	Chile2010	CHL	High income	18.0388	2.47839	6.98101	4.35837	26.1102
15	Chile	2011	Chile2011	CHL	High income	18.0982	2.49422	7.93451	4.36166	26.1695
15	Chile	2012	Chile2012	CHL	High income	18.1015	2.20468	8.01268	4.35345	26.2214
15	Chile	2013	Chile2013	CHL	High income	18.122	2.02976	8.03008	4.34856	26.261
15	Chile	2014	Chile2014	CHL	High income	18.0699	1.92429	8.04077	4.36075	26.2785
15	Chile	2015	Chile2015	CHL	High income	18.1479	1.39336	8.09377	4.34849	26.3013
15	Chile	2016	Chile2016	CHL	High income	18.1621	1.16082	7.97488	4.34804	26.3183
15	Chile	2017	Chile2017	CHL	High income		1.67241	7.97039	4.3539	26.33
15	Chile	2018	Chile2018	CHL	High income		1.75674	8.03916		26.3665
16	Congo, Dem. Rep.	1990	Congo, Dem. Rep.1990	COD	Low income	14.5527	2.99815		3.67068	23.9138
16	Congo, Dem. Rep.	1991	Congo, Dem. Rep.1991	COD	Low income	14.7136	2.59012		3.70908	23.8259
16	Congo, Dem. Rep.	1992	Congo, Dem. Rep.1992	COD	Low income	14.8844	2.7689		3.70642	23.7149
16	Congo, Dem. Rep.	1993	Congo, Dem. Rep.1993	COD	Low income	14.8718	2.37263		3.75737	23.5703
16	Congo, Dem. Rep.	1994	Congo, Dem. Rep.1994	COD	Low income	14.7982	3.15677	3.04452	3.79203	23.5305
16	Congo, Dem. Rep.	1995	Congo, Dem. Rep.1995	COD	Low income	14.8371	3.59233	2.70805	3.82258	23.5375
16	Congo, Dem. Rep.	1996	Congo, Dem. Rep.1996	COD	Low income	14.6681	3.59726	3.29584	3.81341	23.5272
16	Congo, Dem. Rep.	1997	Congo, Dem. Rep.1997	COD	Low income	14.7319	3.47194		3.8022	23.4694
16	Congo, Dem. Rep.	1998	Congo, Dem. Rep.1998	COD	Low income	14.6987	3.46622		3.79479	23.453
16	Congo, Dem. Rep.	1999	Congo, Dem. Rep.1999	COD	Low income	14.7571	3.33989		3.81529	23.4094
16	Congo, Dem. Rep.	2000	Congo, Dem. Rep.2000	COD	Low income	14.829	2.0211		3.72888	23.3377
16	Congo, Dem. Rep.	2001	Congo, Dem. Rep.2001	COD	Low income	14.8669	2.89781		3.736	23.3165
16	Congo, Dem. Rep.	2002	Congo, Dem. Rep.2002	COD	Low income	14.9646	2.92215		3.76395	23.3456
16	Congo, Dem. Rep.	2003	Congo, Dem. Rep.2003	COD	Low income	14.9904	3.37102		3.76969	23.3998
16	Congo, Dem. Rep.	2004	Congo, Dem. Rep.2004	COD	Low income	15.0707	3.16404		3.8584	23.4651
16	Congo, Dem. Rep.	2005	Congo, Dem. Rep.2005	COD	Low income	15.0691	3.13921		3.8789	23.5246
16	Congo, Dem. Rep.	2006	Congo, Dem. Rep.2006	COD	Low income	15.1719	3.1641		3.82535	23.5764
16	Congo, Dem. Rep.	2007	Congo, Dem. Rep.2007	COD	Low income	15.2327	3.24288		3.82558	23.6372
16	Congo, Dem. Rep.	2008	Congo, Dem. Rep.2008	COD	Low income	15.1433	3.34155		3.83672	23.6976
16	Congo, Dem. Rep.	2009	Congo, Dem. Rep.2009	COD	Low income	15.3862	3.3433		3.92951	23.7257
16	Congo, Dem. Rep.	2010	Congo, Dem. Rep.2010	COD	Low income	15.2394	3.25539		3.92982	23.7944
16	Congo, Dem. Rep.	2011	Congo, Dem. Rep.2011	COD	Low income	15.2656	3.35244		3.88008	23.8609
16	Congo, Dem. Rep.	2012	Congo, Dem. Rep.2012	COD	Low income	15.4683	3.29031		3.88254	23.9293
16	Congo, Dem. Rep.	2013	Congo, Dem. Rep.2013	COD	Low income	15.5693	3.23766		3.87643	24.0107
16	Congo, Dem. Rep.	2014	Congo, Dem. Rep.2014	COD	Low income	15.5058	3.20315		3.95748	24.1012
16	Congo, Dem. Rep.	2015	Congo, Dem. Rep.2015	COD	Low income	15.4988	3.00157		3.99485	24.1681
16	Congo, Dem. Rep.	2016	Congo, Dem. Rep.2016	COD	Low income	15.5021	3.02471		4.00367	24.1918
16	Congo, Dem. Rep.	2017	Congo, Dem. Rep.2017	COD	Low income		3.21084		4.00378	24.2284
16	Congo, Dem. Rep.	2018	Congo, Dem. Rep.2018	COD	Low income					24.285
17	Costa Rica	1990	Costa Rica1990	CRI	Middle income	15.7528	1.19228	4.06044	3.88878	23.441
17	Costa Rica	1991	Costa Rica1991	CRI	Middle income	15.7577	1.02272	4.80402	3.88527	23.4634
17	Costa Rica	1992	Costa Rica1992	CRI	Middle income	15.9833	0.948431	4.48864	3.88565	23.5514
17	Costa Rica	1993	Costa Rica1993	CRI	Middle income	15.9587	0.794428	4.70953	3.92011	23.62
17	Costa Rica	1994	Costa Rica1994	CRI	Middle income	16.0389	0.870589	4.82028	3.94941	23.6642
17	Costa Rica	1995	Costa Rica1995	CRI	Middle income	16.0131	1.07357	4.91265	3.99726	23.7049
17	Costa Rica	1996	Costa Rica1996	CRI	Middle income	16.2578	0.954051	5.00395	4.02317	23.7183
17	Costa Rica	1997	Costa Rica1997	CRI	Middle income	16.0817	0.828532	4.92725	4.05358	23.7716
17	Costa Rica	1998	Costa Rica1998	CRI	Middle income	16.0809	0.423683	5.26786	4.09284	23.8407
17	Costa Rica	1999	Costa Rica1999	CRI	Middle income	16.1358	0.147293	5.0626	4.15076	23.882
17	Costa Rica	2000	Costa Rica2000	CRI	Middle income	16.0646	0.0219099	4.31749	4.1359	23.92
17	Costa Rica	2001	Costa Rica2001	CRI	Middle income	16.0877	0.0547293	5.35659	4.14694	23.9543
17	Costa Rica	2002	Costa Rica2002	CRI	Middle income	16.0865	-0.0436601	5.49306	4.13869	23.9879
17	Costa Rica	2003	Costa Rica2003	CRI	Middle income	16.1139	-0.0129937	5.60212	4.15674	24.0301
17	Costa Rica	2004	Costa Rica2004	CRI	Middle income	16.1155	-0.0562047	5.76832	4.15706	24.0734
17	Costa Rica	2005	Costa Rica2005	CRI	Middle income	16.0827	-0.0143367	6.08677	4.17088	24.1124
17	Costa Rica	2006	Costa Rica2006	CRI	Middle income	16.231	0.302481	6.38519	4.19337	24.1831
17	Costa Rica	2007	Costa Rica2007	CRI	Middle income	16.3127	0.385838	6.50279	4.21879	24.2621
17	Costa Rica	2008	Costa Rica2008	CRI	Middle income	16.2999	0.275632	6.68211	4.20842	24.3084
17	Costa Rica	2009	Costa Rica2009	CRI	Middle income	16.0929	0.175251	6.25958	4.20263	24.2996
17	Costa Rica	2010	Costa Rica2010	CRI	Middle income	16.2175	0.496409	6.41999	4.20627	24.3518
17	Costa Rica	2011	Costa Rica2011	CRI	Middle income	16.238	0.220907	6.43455	4.21526	24.3949
17	Costa Rica	2012	Costa Rica2012	CRI	Middle income	16.2769	0.177753	6.37502	4.21323	24.4426
17	Costa Rica	2013	Costa Rica2013	CRI	Middle income	16.2878	0.224664	6.39359	4.2262	24.4672
17	Costa Rica	2014	Costa Rica2014	CRI	Middle income	16.2978	0.316778	6.29895	4.24055	24.502
17	Costa Rica	2015	Costa Rica2015	CRI	Middle income	16.314	0.13737	6.39526	4.22857	24.5379
17	Costa Rica	2016	Costa Rica2016	CRI	Middle income	16.3826	0.225127	6.22654	4.27303	24.5791
17	Costa Rica	2017	Costa Rica2017	CRI	Middle income		0.157982	6.25958	4.28196	24.6198
17	Costa Rica	2018	Costa Rica2018	CRI	Middle income		-0.0394145	6.2106		24.6402
18	Croatia	1990	Croatia1990	HRV	High income
18	Croatia	1991	Croatia1991	HRV	High income				3.81173
18	Croatia	1992	Croatia1992	HRV	High income	16.0471		7.30586	3.80792
18	Croatia	1993	Croatia1993	HRV	High income	16.1696		7.1301	3.81902
18	Croatia	1994	Croatia1994	HRV	High income	16.1262		6.75809	3.86994
18	Croatia	1995	Croatia1995	HRV	High income	16.3113	-0.271537	6.39693	3.90008	24.4076
18	Croatia	1996	Croatia1996	HRV	High income	16.2823	-0.148163	6.42162	3.94937	24.465
18	Croatia	1997	Croatia1997	HRV	High income	16.5156	-0.289925	6.56808	4.01788	24.5252
18	Croatia	1998	Croatia1998	HRV	High income	16.5354	-1.05615	6.42811	4.04299	24.5479
18	Croatia	1999	Croatia1999	HRV	High income	16.4738	-0.518212	5.96615	4.12241	24.5383
18	Croatia	2000	Croatia2000	HRV	High income	16.4674	0.0982554	6.77422	4.16703	24.5665
18	Croatia	2001	Croatia2001	HRV	High income	16.5415	0.0801376	6.86797	4.18801	24.5957
18	Croatia	2002	Croatia2002	HRV	High income	16.635	-0.0583505	6.93828	4.21432	24.6509
18	Croatia	2003	Croatia2003	HRV	High income	16.6545	-0.254662	6.99026	4.25701	24.7058
18	Croatia	2004	Croatia2004	HRV	High income	16.7266	-0.325772	7.10988	4.30211	24.7465
18	Croatia	2005	Croatia2005	HRV	High income	16.7366	-0.261483	6.91968	4.32049	24.7886
18	Croatia	2006	Croatia2006	HRV	High income	16.7929	0.0412391	6.07764	4.32961	24.8374
18	Croatia	2007	Croatia2007	HRV	High income	16.8097	-0.00385543	6.07993	4.35825	24.8868
18	Croatia	2008	Croatia2008	HRV	High income	16.8459	0.117946	5.99396	4.36186	24.9056
18	Croatia	2009	Croatia2009	HRV	High income	16.7046	-0.0107392	5.76205	4.35194	24.8295
18	Croatia	2010	Croatia2010	HRV	High income	16.6438	0.0486408	5.62762	4.34713	24.8162
18	Croatia	2011	Croatia2011	HRV	High income	16.6743	0.324564	5.52545	4.34723	24.8143
18	Croatia	2012	Croatia2012	HRV	High income	16.6468	0.266215	5.51745	4.35653	24.7901
18	Croatia	2013	Croatia2013	HRV	High income	16.6233	0.145818	5.53339	4.35849	24.7856
18	Croatia	2014	Croatia2014	HRV	High income	16.5503	-0.101307	5.29832	4.38324	24.7822
18	Croatia	2015	Croatia2015	HRV	High income	16.5914	-0.364739	5.22575	4.38585	24.8062
18	Croatia	2016	Croatia2016	HRV	High income	16.6241	-0.625882	5.23644	4.39671	24.8406
18	Croatia	2017	Croatia2017	HRV	High income		-0.33119	5.0689	4.39867	24.8744
18	Croatia	2018	Croatia2018	HRV	High income		-0.232767	4.91265		24.9021
19	Czech Republic	1990	Czech Republic1990	CZE	High income		0.355629			25.702
19	Czech Republic	1991	Czech Republic1991	CZE	High income		0.533151			25.5785
19	Czech Republic	1992	Czech Republic1992	CZE	High income		0.105009			25.5734
19	Czech Republic	1993	Czech Republic1993	CZE	High income	17.8739	-0.0231547	7.98378	4.18839	25.574
19	Czech Republic	1994	Czech Republic1994	CZE	High income	17.8142	-0.318376	8.11642	4.21081	25.6027
19	Czech Republic	1995	Czech Republic1995	CZE	High income	17.8753	-0.302422	8.16593	4.23882	25.6657
19	Czech Republic	1996	Czech Republic1996	CZE	High income	17.927	-0.370275	8.25868	4.24557	25.7075
19	Czech Republic	1997	Czech Republic1997	CZE	High income	17.9333	-0.421151	8.35232	4.27438	25.7023
19	Czech Republic	1998	Czech Republic1998	CZE	High income	17.9312	-0.666131	8.38822	4.28646	25.6987
19	Czech Republic	1999	Czech Republic1999	CZE	High income	17.8592	-0.832957	8.47637	4.31004	25.7124
19	Czech Republic	2000	Czech Republic2000	CZE	High income	17.866	-0.587868	8.50492	4.33915	25.7517
19	Czech Republic	2001	Czech Republic2001	CZE	High income	17.9277	-0.264052	8.46632	4.36109	25.7816
19	Czech Republic	2002	Czech Republic2002	CZE	High income	17.9163	-0.762635	8.62281	4.36464	25.7972
19	Czech Republic	2003	Czech Republic2003	CZE	High income	17.8726	-0.878123	8.18284	4.36595	25.8324
19	Czech Republic	2004	Czech Republic2004	CZE	High income	18.1264	-0.119187	7.1325	4.38677	25.8794
19	Czech Republic	2005	Czech Republic2005	CZE	High income	17.9574	-0.263159	6.72143	4.39326	25.9434
19	Czech Republic	2006	Czech Republic2006	CZE	High income	18.0076	-0.265559	6.72863	4.40219	26.0089
19	Czech Republic	2007	Czech Republic2007	CZE	High income	18.0195	-0.361479	6.81124	4.41985	26.0631
19	Czech Republic	2008	Czech Republic2008	CZE	High income	18.0249	0.42955	6.74993	4.41834	26.0896
19	Czech Republic	2009	Czech Republic2009	CZE	High income	17.9	-0.346456	6.78106	4.41152	26.0419
19	Czech Republic	2010	Czech Republic2010	CZE	High income	18.0011	-0.0206255	6.88959	4.41594	26.0659
19	Czech Republic	2011	Czech Republic2011	CZE	High income	17.9815	0.0888279	6.77992	4.41665	26.0834
19	Czech Republic	2012	Czech Republic2012	CZE	High income	17.8564	-0.418271	6.92461	4.42604	26.0755
19	Czech Republic	2013	Czech Republic2013	CZE	High income	17.8895	-0.935613	6.98564	4.42488	26.075
19	Czech Republic	2014	Czech Republic2014	CZE	High income	17.8981	-1.05263	6.87936	4.44104	26.0974
19	Czech Republic	2015	Czech Republic2015	CZE	High income	17.8916	-1.17216	6.85857	4.44282	26.1499
19	Czech Republic	2016	Czech Republic2016	CZE	High income	17.8982	-1.14841	6.73221	4.44572	26.175
19	Czech Republic	2017	Czech Republic2017	CZE	High income		-0.998811	6.75693	4.45062	26.2253
19	Czech Republic	2018	Czech Republic2018	CZE	High income		-0.911709	6.59578		26.2568
20	Dominican Republic	1990	Dominican Republic1990	DOM	Middle income	15.9158	0.698222		3.70023	23.6798
20	Dominican Republic	1991	Dominican Republic1991	DOM	Middle income	15.9494	0.351359		3.68559	23.6892
20	Dominican Republic	1992	Dominican Republic1992	DOM	Middle income	16.0291	-0.198242		3.68882	23.7956
20	Dominican Republic	1993	Dominican Republic1993	DOM	Middle income	16.0409	-1.30844		3.72706	23.8666
20	Dominican Republic	1994	Dominican Republic1994	DOM	Middle income	16.0893	-0.232872		3.69745	23.8923
20	Dominican Republic	1995	Dominican Republic1995	DOM	Middle income	16.1552	0.133376		3.7315	23.9476
20	Dominican Republic	1996	Dominican Republic1996	DOM	Middle income	16.2281	-0.351837		3.78555	24.0057
20	Dominican Republic	1997	Dominican Republic1997	DOM	Middle income	16.3172	-0.686708		3.79537	24.0908
20	Dominican Republic	1998	Dominican Republic1998	DOM	Middle income	16.3854	-3.03421		3.8111	24.1558
20	Dominican Republic	1999	Dominican Republic1999	DOM	Middle income	16.4392	-1.658		3.85008	24.2135
20	Dominican Republic	2000	Dominican Republic2000	DOM	Middle income	16.4668	-1.07577	4.21951	3.94103	24.259
20	Dominican Republic	2001	Dominican Republic2001	DOM	Middle income	16.5071	-3.78148	5.05625	3.99911	24.2833
20	Dominican Republic	2002	Dominican Republic2002	DOM	Middle income	16.4817	-3.58821	5.20949	3.96655	24.3273
20	Dominican Republic	2003	Dominican Republic2003	DOM	Middle income	16.3813	-0.613168	5.30827	4.04031	24.3138
20	Dominican Republic	2004	Dominican Republic2004	DOM	Middle income	16.3322	0.194028	5.32301	4.08491	24.3391
20	Dominican Republic	2005	Dominican Republic2005	DOM	Middle income	16.4205	-0.327506	5.4161	4.08126	24.4292
20	Dominican Republic	2006	Dominican Republic2006	DOM	Middle income	16.5321	0.473893	5.68698	4.12551	24.517
20	Dominican Republic	2007	Dominican Republic2007	DOM	Middle income	16.5385	0.927447	4.97673	4.15267	24.5885
20	Dominican Republic	2008	Dominican Republic2008	DOM	Middle income	16.5281	-1.45181	3.97029	4.10339	24.6201
20	Dominican Republic	2009	Dominican Republic2009	DOM	Middle income	16.465	-2.09148	5.54126	4.10374	24.6296
20	Dominican Republic	2010	Dominican Republic2010	DOM	Middle income	16.6151	-1.75794	5.83773	4.12978	24.7097
20	Dominican Republic	2011	Dominican Republic2011	DOM	Middle income	16.6469	-1.07838	5.80814	4.139	24.7405
20	Dominican Republic	2012	Dominican Republic2012	DOM	Middle income	16.5826	-0.805818	5.64897	4.14098	24.7673
20	Dominican Republic	2013	Dominican Republic2013	DOM	Middle income	16.5981	0.0246668	5.59099	4.19185	24.8149
20	Dominican Republic	2014	Dominican Republic2014	DOM	Middle income	16.651	0.0367877	5.56068	4.19839	24.8831
20	Dominican Republic	2015	Dominican Republic2015	DOM	Middle income	16.6862	-0.624839	5.52943	4.15317	24.95
20	Dominican Republic	2016	Dominican Republic2016	DOM	Middle income	16.723	0.248377	5.59842	4.19958	25.0145
20	Dominican Republic	2017	Dominican Republic2017	DOM	Middle income		0.0348907	5.60212	4.20464	25.0601
20	Dominican Republic	2018	Dominican Republic2018	DOM	Middle income		-0.140867	5.42935		25.1276
21	Ecuador	1990	Ecuador1990	ECU	Middle income	16.7479	2.578		3.80347	24.3614
21	Ecuador	1991	Ecuador1991	ECU	Middle income	16.7459	2.02294	4.47734	3.86531	24.4034
21	Ecuador	1992	Ecuador1992	ECU	Middle income	16.7999	2.07569	4.67283	3.89158	24.4243
21	Ecuador	1993	Ecuador1993	ECU	Middle income	16.6918	2.00064	4.79579	3.92336	24.4439
21	Ecuador	1994	Ecuador1994	ECU	Middle income	16.929	1.87285	5.826	3.93134	24.4856
21	Ecuador	1995	Ecuador1995	ECU	Middle income	17.0065	2.02125	5.62762	3.88815	24.5079
21	Ecuador	1996	Ecuador1996	ECU	Middle income	17.0307	2.23077	5.88888	3.89758	24.525
21	Ecuador	1997	Ecuador1997	ECU	Middle income	17.1331	1.9487	5.73657	3.9901	24.5674
21	Ecuador	1998	Ecuador1998	ECU	Middle income	17.1047	1.35497	6.13556	3.9543	24.5995
21	Ecuador	1999	Ecuador1999	ECU	Middle income	16.9072	2.0749	6.19441	3.99974	24.551
21	Ecuador	2000	Ecuador2000	ECU	Middle income	16.9164	2.79883	6.31173	4.01774	24.5618
21	Ecuador	2001	Ecuador2001	ECU	Middle income	17.0869	2.24139	5.57215	4.00087	24.6012
21	Ecuador	2002	Ecuador2002	ECU	Middle income	17.0931	2.10973	4.7362	4.01122	24.6414
21	Ecuador	2003	Ecuador2003	ECU	Middle income	16.9914	2.1957	6.04501	4.03099	24.6682
21	Ecuador	2004	Ecuador2004	ECU	Middle income	17.0036	2.6014	6.22059	4.06336	24.7471
21	Ecuador	2005	Ecuador2005	ECU	Middle income	17.0651	2.87922	6.38182	4.07965	24.7987
21	Ecuador	2006	Ecuador2006	ECU	Middle income	17.039	2.93704	6.632	4.0893	24.8418
21	Ecuador	2007	Ecuador2007	ECU	Middle income	17.0767	2.83559	6.68211	4.10518	24.8635
21	Ecuador	2008	Ecuador2008	ECU	Middle income	17.183	2.93496	6.74406	4.10982	24.9251
21	Ecuador	2009	Ecuador2009	ECU	Middle income	17.2209	2.21994	6.51323	4.10976	24.9307
21	Ecuador	2010	Ecuador2010	ECU	Middle income	17.2804	2.47378	6.54247	4.116	24.9654
21	Ecuador	2011	Ecuador2011	ECU	Middle income	17.2872	2.78138		4.11115	25.0411
21	Ecuador	2012	Ecuador2012	ECU	Middle income	17.2284	2.66188		4.11433	25.096
21	Ecuador	2013	Ecuador2013	ECU	Middle income	17.2428	2.57232	6.17794	4.1284	25.1443
21	Ecuador	2014	Ecuador2014	ECU	Middle income	17.3013	2.44997	5.94542	4.10153	25.1815
21	Ecuador	2015	Ecuador2015	ECU	Middle income	17.253	1.56558	6.20456	4.10239	25.1825
21	Ecuador	2016	Ecuador2016	ECU	Middle income	17.1491	1.3128	5.92426	4.09192	25.1701
21	Ecuador	2017	Ecuador2017	ECU	Middle income		1.69427	6.03309	4.12257	25.1935
21	Ecuador	2018	Ecuador2018	ECU	Middle income		2.02487	6.00389		25.2063
22	Egypt, Arab Rep.	1990	Egypt, Arab Rep.1990	EGY	Low income	18.2081	2.90796	6.67077	3.92509	25.1941
22	Egypt, Arab Rep.	1991	Egypt, Arab Rep.1991	EGY	Low income	18.2078	2.57442	6.66823	3.98753	25.2053
22	Egypt, Arab Rep.	1992	Egypt, Arab Rep.1992	EGY	Low income	18.2421	2.50821	6.70686	4.00607	25.2491
22	Egypt, Arab Rep.	1993	Egypt, Arab Rep.1993	EGY	Low income	18.2506	2.35535	6.72263	4.01261	25.2777
22	Egypt, Arab Rep.	1994	Egypt, Arab Rep.1994	EGY	Low income	18.2866	2.1624	6.72863	4.05814	25.3166
22	Egypt, Arab Rep.	1995	Egypt, Arab Rep.1995	EGY	Low income	18.3288	2.13271	7.00397	4.05872	25.362
22	Egypt, Arab Rep.	1996	Egypt, Arab Rep.1996	EGY	Low income	18.3836	2.23598	7.09838	4.05719	25.4107
22	Egypt, Arab Rep.	1997	Egypt, Arab Rep.1997	EGY	Low income	18.4519	1.93076		4.06585	25.4642
22	Egypt, Arab Rep.	1998	Egypt, Arab Rep.1998	EGY	Low income	18.4995	1.42242	7.39817	4.07619	25.5184
22	Egypt, Arab Rep.	1999	Egypt, Arab Rep.1999	EGY	Low income	18.5467	1.7169	7.42774	4.09463	25.5772
22	Egypt, Arab Rep.	2000	Egypt, Arab Rep.2000	EGY	Low income	18.5367	2.04647	7.38709	4.09893	25.6389
22	Egypt, Arab Rep.	2001	Egypt, Arab Rep.2001	EGY	Low income	18.5463	1.87041	7.2349	4.10459	25.6737
22	Egypt, Arab Rep.	2002	Egypt, Arab Rep.2002	EGY	Low income	18.5556	1.99691	7.25488	4.08772	25.6973
22	Egypt, Arab Rep.	2003	Egypt, Arab Rep.2003	EGY	Low income	18.5355	2.21111	7.02019	4.0921	25.7287
22	Egypt, Arab Rep.	2004	Egypt, Arab Rep.2004	EGY	Low income	18.5885	2.44619	6.54247	4.12667	25.7689
22	Egypt, Arab Rep.	2005	Egypt, Arab Rep.2005	EGY	Low income	18.7217	2.66754	7.26962	4.16461	25.8126
22	Egypt, Arab Rep.	2006	Egypt, Arab Rep.2006	EGY	Low income	18.7865	2.70349	7.58376	4.18722	25.8788
22	Egypt, Arab Rep.	2007	Egypt, Arab Rep.2007	EGY	Low income	18.8381	2.58391	7.65207	4.21113	25.9473
22	Egypt, Arab Rep.	2008	Egypt, Arab Rep.2008	EGY	Low income	18.8443	2.72372	7.66388	4.23082	26.0164
22	Egypt, Arab Rep.	2009	Egypt, Arab Rep.2009	EGY	Low income	18.8003	2.1994	7.57147	4.2173	26.0621
22	Egypt, Arab Rep.	2010	Egypt, Arab Rep.2010	EGY	Low income	18.9213	2.19782	7.70976	4.22422	26.1123
22	Egypt, Arab Rep.	2011	Egypt, Arab Rep.2011	EGY	Low income	18.9235	2.52468	7.7003	4.21466	26.1298
22	Egypt, Arab Rep.	2012	Egypt, Arab Rep.2012	EGY	Low income	18.9665	2.39192	7.7012	4.20393	26.1518
22	Egypt, Arab Rep.	2013	Egypt, Arab Rep.2013	EGY	Low income	18.9842	2.30001	7.629	4.18775	26.1734
22	Egypt, Arab Rep.	2014	Egypt, Arab Rep.2014	EGY	Low income	19.009	2.12525	7.66669	4.19254	26.2021
22	Egypt, Arab Rep.	2015	Egypt, Arab Rep.2015	EGY	Low income	19.0058	1.43003	7.62803	4.15981	26.2449
22	Egypt, Arab Rep.	2016	Egypt, Arab Rep.2016	EGY	Low income	18.9705	1.11878	7.68616	4.15775	26.2875
22	Egypt, Arab Rep.	2017	Egypt, Arab Rep.2017	EGY	Low income		1.69721	7.73149	4.20107	26.3284
22	Egypt, Arab Rep.	2018	Egypt, Arab Rep.2018	EGY	Low income		1.96133	7.72091		26.3802
23	El Salvador	1990	El Salvador1990	SLV	Low income	15.6469	-0.179809	3.98898	3.66426	23.1475
23	El Salvador	1991	El Salvador1991	SLV	Low income	15.8008	0.0967177	3.58352	3.65306	23.1624
23	El Salvador	1992	El Salvador1992	SLV	Low income	15.8755	-0.246987	4.68213	3.7393	23.2302
23	El Salvador	1993	El Salvador1993	SLV	Low income	15.7928	-0.579957	4.44265	3.76166	23.2868
23	El Salvador	1994	El Salvador1994	SLV	Low income	15.882	-0.566672	4.45435	3.76229	23.3326
23	El Salvador	1995	El Salvador1995	SLV	Low income	15.9487	-0.249447	4.20469	3.85526	23.3789
23	El Salvador	1996	El Salvador1996	SLV	Low income	15.9315	-0.674225		3.91601	23.387
23	El Salvador	1997	El Salvador1997	SLV	Low income	16.0322	-0.197758		3.93667	23.4179
23	El Salvador	1998	El Salvador1998	SLV	Low income	15.9904	-0.424664		3.98141	23.4441
23	El Salvador	1999	El Salvador1999	SLV	Low income	16.0999	-0.588163		4.01582	23.4654
23	El Salvador	2000	El Salvador2000	SLV	Low income	16.1237	-0.69901		4.0286	23.4766
23	El Salvador	2001	El Salvador2001	SLV	Low income	16.2301	-0.721985		4.07327	23.4854
23	El Salvador	2002	El Salvador2002	SLV	Low income	16.2486	-0.783508		4.07588	23.5011
23	El Salvador	2003	El Salvador2003	SLV	Low income	16.2462	-0.809645		4.08513	23.5166
23	El Salvador	2004	El Salvador2004	SLV	Low income	16.2735	-0.842462		4.10313	23.5254
23	El Salvador	2005	El Salvador2005	SLV	Low income	16.2894	-0.902354		4.12629	23.5521
23	El Salvador	2006	El Salvador2006	SLV	Low income	16.3323	-0.609791		4.15174	23.5946
23	El Salvador	2007	El Salvador2007	SLV	Low income	16.3622	-0.569414		4.19698	23.6131
23	El Salvador	2008	El Salvador2008	SLV	Low income	16.3246	-0.524435		4.18783	23.6385
23	El Salvador	2009	El Salvador2009	SLV	Low income	16.289	-0.549986		4.17771	23.6174
23	El Salvador	2010	El Salvador2010	SLV	Low income	16.3088	0.0283369		4.17611	23.6382
23	El Salvador	2011	El Salvador2011	SLV	Low income	16.3005	-0.199731		4.17865	23.6757
23	El Salvador	2012	El Salvador2012	SLV	Low income	16.3172	-0.262469	5.3799	4.18118	23.7034
23	El Salvador	2013	El Salvador2013	SLV	Low income	16.2707	-0.130854	5.20949	4.19256	23.7255
23	El Salvador	2014	El Salvador2014	SLV	Low income	16.3281	0.0533416	5.23111	4.22084	23.7425
23	El Salvador	2015	El Salvador2015	SLV	Low income	16.3476	-0.161645	5.31321	4.20747	23.7662
23	El Salvador	2016	El Salvador2016	SLV	Low income	16.3842	0.0219279	5.16479	4.20475	23.7913
23	El Salvador	2017	El Salvador2017	SLV	Low income		-0.117454	5.20401	4.20846	23.8136
23	El Salvador	2018	El Salvador2018	SLV	Low income		-0.421932	4.93447		23.8374
24	Estonia	1990	Estonia1990	EST	High income
24	Estonia	1991	Estonia1991	EST	High income				3.84968
24	Estonia	1992	Estonia1992	EST	High income	15.9945			3.95342
24	Estonia	1993	Estonia1993	EST	High income	15.7453	0.0165349		4.00423
24	Estonia	1994	Estonia1994	EST	High income	15.7257	0.449696	6.14847	4.04157
24	Estonia	1995	Estonia1995	EST	High income	15.6631	0.521768	4.36945	4.13829	23.0605
24	Estonia	1996	Estonia1996	EST	High income	15.8919	0.58868	5.34711	4.18086	23.1087
24	Estonia	1997	Estonia1997	EST	High income	16.0241	0.593518	5.92693	4.2419	23.2313
24	Estonia	1998	Estonia1998	EST	High income	15.9861	0.471827	6.13773	4.25226	23.2737
24	Estonia	1999	Estonia1999	EST	High income	15.928	0.627196	6.42487	4.2654	23.2697
24	Estonia	2000	Estonia2000	EST	High income	15.9466	0.832243	6.6896	4.28663	23.366
24	Estonia	2001	Estonia2001	EST	High income	16.1656	0.78834	6.57508	4.30412	23.424
24	Estonia	2002	Estonia2002	EST	High income	16.1782	0.554993	6.57786	4.29971	23.4898
24	Estonia	2003	Estonia2003	EST	High income	16.3296	0.483201	6.40026	4.31521	23.5628
24	Estonia	2004	Estonia2004	EST	High income	16.2913	-0.0123206	4.82028	4.34815	23.6283
24	Estonia	2005	Estonia2005	EST	High income	16.1197	-0.239387	3.63759	4.3484	23.7189
24	Estonia	2006	Estonia2006	EST	High income	16.2079	-0.274915	3.80666	4.3611	23.8117
24	Estonia	2007	Estonia2007	EST	High income	16.1819	-0.237966	4.14313	4.3784	23.8847
24	Estonia	2008	Estonia2008	EST	High income	16.0071	0.188632	4.27667	4.38735	23.8325
24	Estonia	2009	Estonia2009	EST	High income	15.926	0.195292	4.56435	4.38343	23.6766
24	Estonia	2010	Estonia2010	EST	High income	15.9199	0.644342	4.57471	4.39087	23.7031
24	Estonia	2011	Estonia2011	EST	High income	15.8624	0.947632	4.34381	4.40773	23.7748
24	Estonia	2012	Estonia2012	EST	High income	16.0419	0.755689	3.21888	4.41358	23.8054
24	Estonia	2013	Estonia2013	EST	High income	15.9088	0.467407	3.73767	4.41561	23.8188
24	Estonia	2014	Estonia2014	EST	High income	16.0083	0.352255	3.91202	4.41873	23.8482
24	Estonia	2015	Estonia2015	EST	High income	16.0498	0.135427	3.58352	4.42738	23.8665
24	Estonia	2016	Estonia2016	EST	High income	16.0424	0.0807326	3.4012	4.42649	23.8979
24	Estonia	2017	Estonia2017	EST	High income		0.30078	3.71357	4.42945	23.9514
24	Estonia	2018	Estonia2018	EST	High income		0.301198	3.4012		23.994
25	Ethiopia	1990	Ethiopia1990	ETH	Low income		2.47644		3.05725	23.0223
25	Ethiopia	1991	Ethiopia1991	ETH	Low income		2.41878		3.08939	22.9482
25	Ethiopia	1992	Ethiopia1992	ETH	Low income		2.71337		3.14004	22.8575
25	Ethiopia	1993	Ethiopia1993	ETH	Low income	17.8209	2.68727		3.12256	22.981
25	Ethiopia	1994	Ethiopia1994	ETH	Low income	17.8576	3.13192		3.34327	23.0124
25	Ethiopia	1995	Ethiopia1995	ETH	Low income	17.9084	3.45472		3.37153	23.0719
25	Ethiopia	1996	Ethiopia1996	ETH	Low income	17.9664	3.35581	1.09861	3.2276	23.189
25	Ethiopia	1997	Ethiopia1997	ETH	Low income	17.9698	3.29877		3.3136	23.2199
25	Ethiopia	1998	Ethiopia1998	ETH	Low income	17.9462	3.44087	2.3979	3.38266	23.1847
25	Ethiopia	1999	Ethiopia1999	ETH	Low income	17.9855	2.97572	2.89037	3.39715	23.235
25	Ethiopia	2000	Ethiopia2000	ETH	Low income	18.0135	2.91697	2.48491	3.41716	23.294
25	Ethiopia	2001	Ethiopia2001	ETH	Low income	18.0641	2.89861	2.70805	3.46001	23.3737
25	Ethiopia	2002	Ethiopia2002	ETH	Low income	18.0391	3.14369	2.56495	3.47468	23.3887
25	Ethiopia	2003	Ethiopia2003	ETH	Low income	18.0917	3.58744	2.19722	3.63448	23.3669
25	Ethiopia	2004	Ethiopia2004	ETH	Low income	18.0842	3.32543	1.38629	3.67586	23.4942
25	Ethiopia	2005	Ethiopia2005	ETH	Low income	18.1473	3.14744	1.60944	3.6996	23.6059
25	Ethiopia	2006	Ethiopia2006	ETH	Low income	18.1559	2.93539	2.30259	3.70725	23.7087
25	Ethiopia	2007	Ethiopia2007	ETH	Low income	18.1882	3.08701	3.61092	3.71621	23.8172
25	Ethiopia	2008	Ethiopia2008	ETH	Low income	18.2284	2.93228		3.74421	23.9197
25	Ethiopia	2009	Ethiopia2009	ETH	Low income	18.2859	2.799		3.73387	24.004
25	Ethiopia	2010	Ethiopia2010	ETH	Low income	18.3198	2.7609		3.76874	24.1223
25	Ethiopia	2011	Ethiopia2011	ETH	Low income	18.3344	2.8576	3.63759	3.79653	24.2282
25	Ethiopia	2012	Ethiopia2012	ETH	Low income	18.3604	2.7014	2.63906	3.78927	24.3112
25	Ethiopia	2013	Ethiopia2013	ETH	Low income	18.4094	2.63258	3.21888	3.79357	24.4117
25	Ethiopia	2014	Ethiopia2014	ETH	Low income	18.4552	2.59359	3.17805	3.81256	24.5094
25	Ethiopia	2015	Ethiopia2015	ETH	Low income	18.5062	2.50065	3.91202	3.81098	24.6083
25	Ethiopia	2016	Ethiopia2016	ETH	Low income	18.4859	2.41873	3.58352	3.80058	24.6984
25	Ethiopia	2017	Ethiopia2017	ETH	Low income		2.29375	3.97029	3.7985	24.7898
25	Ethiopia	2018	Ethiopia2018	ETH	Low income		1.77301	4.12713		24.8557
26	Gabon	1990	Gabon1990	GAB	Middle income	14.1356	3.47709		3.82712	23.0838
26	Gabon	1991	Gabon1991	GAB	Middle income	14.0931	3.03586		3.88054	23.1431
26	Gabon	1992	Gabon1992	GAB	Middle income	14.2976	3.16247		3.86256	23.1117
26	Gabon	1993	Gabon1993	GAB	Middle income	14.4498	3.38794		3.89127	23.1504
26	Gabon	1994	Gabon1994	GAB	Middle income	14.4482	3.29924		3.8837	23.1869
26	Gabon	1995	Gabon1995	GAB	Middle income	14.3637	3.39536		3.88443	23.2354
26	Gabon	1996	Gabon1996	GAB	Middle income	14.056	3.51204		3.84933	23.271
26	Gabon	1997	Gabon1997	GAB	Middle income	14.0352	3.4263		3.84417	23.3268
26	Gabon	1998	Gabon1998	GAB	Middle income	14.6683	2.76705		3.9585	23.361
26	Gabon	1999	Gabon1999	GAB	Middle income	14.257	3.26488		3.96878	23.2674
26	Gabon	2000	Gabon2000	GAB	Middle income	14.2486	3.80716		3.94879	23.2484
26	Gabon	2001	Gabon2001	GAB	Middle income	14.3855	3.32348		3.8846	23.2695
26	Gabon	2002	Gabon2002	GAB	Middle income	14.1253	3.2438		3.87095	23.267
26	Gabon	2003	Gabon2003	GAB	Middle income	14.9861	3.09399		3.87983	23.2893
26	Gabon	2004	Gabon2004	GAB	Middle income	15.0798	3.3369		3.97047	23.2961
26	Gabon	2005	Gabon2005	GAB	Middle income	15.0001	3.67824		3.96953	23.3226
26	Gabon	2006	Gabon2006	GAB	Middle income	15.1291	3.70487		3.97501	23.2941
26	Gabon	2007	Gabon2007	GAB	Middle income	15.0283	3.65312		3.9908	23.3524
26	Gabon	2008	Gabon2008	GAB	Middle income	14.9465	3.81732		3.99866	23.3188
26	Gabon	2009	Gabon2009	GAB	Middle income	14.8837	3.30588		4.00036	23.3201
26	Gabon	2010	Gabon2010	GAB	Middle income	14.9958	3.50928		4.00175	23.3886
26	Gabon	2011	Gabon2011	GAB	Middle income	15.118	3.62928		3.90328	23.4571
26	Gabon	2012	Gabon2012	GAB	Middle income	15.1607	3.63578		3.93421	23.5083
26	Gabon	2013	Gabon2013	GAB	Middle income	15.308	3.47909		3.94361	23.5631
26	Gabon	2014	Gabon2014	GAB	Middle income	15.3692	3.28742		3.9978	23.6054
26	Gabon	2015	Gabon2015	GAB	Middle income	15.356	2.52404		3.98937	23.6434
26	Gabon	2016	Gabon2016	GAB	Middle income	15.3277	2.44805		3.97818	23.6641
26	Gabon	2017	Gabon2017	GAB	Middle income		2.93582		3.9847	23.6689
26	Gabon	2018	Gabon2018	GAB	Middle income		3.14212			23.6772
27	Georgia	1990	Georgia1990	GEO	Middle income		-0.675901			23.6
27	Georgia	1991	Georgia1991	GEO	Middle income		-1.27136		3.46059	23.363
27	Georgia	1992	Georgia1992	GEO	Middle income		-0.651009	6.35437	3.48907	22.767
27	Georgia	1993	Georgia1993	GEO	Middle income		-1.52083	6.52209	3.52092	22.4203
27	Georgia	1994	Georgia1994	GEO	Middle income		-1.74602	6.30079	3.53504	22.3105
27	Georgia	1995	Georgia1995	GEO	Middle income		-1.10136	6.56103	3.66348	22.3361
27	Georgia	1996	Georgia1996	GEO	Middle income		-0.785081	6.1334	3.71541	22.4423
27	Georgia	1997	Georgia1997	GEO	Middle income		-1.0512	6.14847	3.75638	22.5423
27	Georgia	1998	Georgia1998	GEO	Middle income		-1.61634	6.22654	3.80762	22.5729
27	Georgia	1999	Georgia1999	GEO	Middle income		-0.689391	6.1203	3.88395	22.6012
27	Georgia	2000	Georgia2000	GEO	Middle income		-0.208111	6.03548	3.91097	22.6194
27	Georgia	2001	Georgia2001	GEO	Middle income		-0.53809	6.16331	3.93845	22.6663
27	Georgia	2002	Georgia2002	GEO	Middle income		-0.579873	5.98645	3.95991	22.7196
27	Georgia	2003	Georgia2003	GEO	Middle income		-0.253519	5.90263	3.96313	22.8245
27	Georgia	2004	Georgia2004	GEO	Middle income	15.6015	-0.225377	6.12468	3.96889	22.8809
27	Georgia	2005	Georgia2005	GEO	Middle income	15.6913	-0.422414	6.16331	4.00462	22.9724
27	Georgia	2006	Georgia2006	GEO	Middle income	15.6645	-0.0254856	6.28227	4.08647	23.0624
27	Georgia	2007	Georgia2007	GEO	Middle income	15.7901	-0.0801452	6.33505	4.1292	23.1809
27	Georgia	2008	Georgia2008	GEO	Middle income	15.7196	-0.268561	6.13773	4.14894	23.2048
27	Georgia	2009	Georgia2009	GEO	Middle income	15.6442	-0.252677	6.16121	4.16061	23.1676
27	Georgia	2010	Georgia2010	GEO	Middle income	15.6425	0.309074	5.89164	4.18466	23.2283
27	Georgia	2011	Georgia2011	GEO	Middle income	15.7341	0.647877	5.98645	4.19665	23.2997
27	Georgia	2012	Georgia2012	GEO	Middle income	15.8181	0.0823373	5.91889	4.22092	23.3614
27	Georgia	2013	Georgia2013	GEO	Middle income	15.8007	-0.22514	5.80814	4.23017	23.397
27	Georgia	2014	Georgia2014	GEO	Middle income	15.8647	-0.668276	5.69373	4.25173	23.4403
27	Georgia	2015	Georgia2015	GEO	Middle income	15.8877	-0.586555	5.60212	4.30777	23.4701
27	Georgia	2016	Georgia2016	GEO	Middle income	15.9353	-0.518211	5.61313	4.31526	23.4988
27	Georgia	2017	Georgia2017	GEO	Middle income		-0.708828	5.44674	4.32664	23.546
27	Georgia	2018	Georgia2018	GEO	Middle income		-0.745741	5.56068		23.5933
28	Ghana	1990	Ghana1990	GHA	Low income	16.6109	1.92387	2.99573	3.62517	23.2128
28	Ghana	1991	Ghana1991	GHA	Low income	16.6681	1.85424	2.48491	3.64051	23.2643
28	Ghana	1992	Ghana1992	GHA	Low income	16.7902	2.02533	2.3979	3.71273	23.3024
28	Ghana	1993	Ghana1993	GHA	Low income	16.828	2.26061		3.76929	23.3497
28	Ghana	1994	Ghana1994	GHA	Low income	16.8847	2.61378	3.66356	3.82244	23.3822
28	Ghana	1995	Ghana1995	GHA	Low income	16.9564	2.55127		3.82791	23.4225
28	Ghana	1996	Ghana1996	GHA	Low income	16.9711	2.62443		3.8136	23.4675
28	Ghana	1997	Ghana1997	GHA	Low income	17.0521	2.52455		3.84036	23.5086
28	Ghana	1998	Ghana1998	GHA	Low income	17.1722	2.48615		3.87318	23.5545
28	Ghana	1999	Ghana1999	GHA	Low income	17.2373	2.05734		3.89754	23.5976
28	Ghana	2000	Ghana2000	GHA	Low income	17.1542	2.61707		3.95577	23.6339
28	Ghana	2001	Ghana2001	GHA	Low income	17.2511	2.53789		3.97453	23.6731
28	Ghana	2002	Ghana2002	GHA	Low income	17.3104	2.58911		3.96445	23.7172
28	Ghana	2003	Ghana2003	GHA	Low income	17.3406	2.74349		4.00417	23.7679
28	Ghana	2004	Ghana2004	GHA	Low income	17.4059	2.52074		3.99571	23.8223
28	Ghana	2005	Ghana2005	GHA	Low income	17.4308	2.45818		4.01926	23.8797
28	Ghana	2006	Ghana2006	GHA	Low income	17.4814	2.02931		3.97798	23.9417
28	Ghana	2007	Ghana2007	GHA	Low income	17.5195	2.17958		3.9963	23.9843
28	Ghana	2008	Ghana2008	GHA	Low income	17.5567	2.21931		3.98037	24.0718
28	Ghana	2009	Ghana2009	GHA	Low income	17.6012	2.38174		4.01727	24.1191
28	Ghana	2010	Ghana2010	GHA	Low income	17.6606	2.31579		4.02626	24.1951
28	Ghana	2011	Ghana2011	GHA	Low income	17.6995	2.79048		4.04977	24.3266
28	Ghana	2012	Ghana2012	GHA	Low income	17.7582	2.77576		4.07432	24.4154
28	Ghana	2013	Ghana2013	GHA	Low income	17.7775	2.40944		4.02662	24.486
28	Ghana	2014	Ghana2014	GHA	Low income	17.7518	2.55947		4.05334	24.5142
28	Ghana	2015	Ghana2015	GHA	Low income	17.8214	2.38823		4.08147	24.5352
28	Ghana	2016	Ghana2016	GHA	Low income	17.8326	2.18473	3.43399	4.10572	24.5684
28	Ghana	2017	Ghana2017	GHA	Low income		2.39676	3.2581	4.11834	24.6465
28	Ghana	2018	Ghana2018	GHA	Low income		2.32213	3.95124		24.7067
29	Greece	1990	Greece1990	GRC	High income	17.6991	-1.41712	6.56103	4.03423	26.0013
29	Greece	1991	Greece1991	GRC	High income	17.7443	-1.42712	5.94017	4.13335	26.0318
29	Greece	1992	Greece1992	GRC	High income	17.7289	-1.83693	6.07074	4.18015	26.0388
29	Greece	1993	Greece1993	GRC	High income	17.7157	-2.42484	5.97126	4.2106	26.0227
29	Greece	1994	Greece1994	GRC	High income	17.7438	-2.66572	6.00635	4.21693	26.0425
29	Greece	1995	Greece1995	GRC	High income	17.7976	-2.69432	5.743	4.22116	26.0633
29	Greece	1996	Greece1996	GRC	High income	17.8253	-2.76356	5.71703	4.23722	26.0915
29	Greece	1997	Greece1997	GRC	High income	17.8202	-3.14302	5.85793	4.25267	26.1354
29	Greece	1998	Greece1998	GRC	High income	17.8723	-3.67214	5.73657	4.27811	26.1736
29	Greece	1999	Greece1999	GRC	High income	17.8686	-3.55824	5.77765	4.30251	26.2038
29	Greece	2000	Greece2000	GRC	High income	18.0831	-2.65669	5.82895	4.33283	26.2423
29	Greece	2001	Greece2001	GRC	High income	17.9684	-2.31453	6.07304	4.34179	26.2828
29	Greece	2002	Greece2002	GRC	High income	17.9456	-3.07032	6.02102	4.33529	26.3212
29	Greece	2003	Greece2003	GRC	High income	18.0024	-3.28198	6.04025	4.34687	26.3776
29	Greece	2004	Greece2004	GRC	High income	18.031	-1.82242	6.00881	4.35352	26.4269
29	Greece	2005	Greece2005	GRC	High income	18.0274	-2.01569	6.17794	4.34784	26.4329
29	Greece	2006	Greece2006	GRC	High income	18.0522	-1.66083	6.3315	4.36258	26.4879
29	Greece	2007	Greece2007	GRC	High income	18.099	-1.1302	6.38856	4.38476	26.5201
29	Greece	2008	Greece2008	GRC	High income	18.0253	-1.05372	6.4892	4.39139	26.5168
29	Greece	2009	Greece2009	GRC	High income	17.9794	-2.10787	6.57925	4.38061	26.4728
29	Greece	2010	Greece2010	GRC	High income	17.8824	-1.29977	6.61204	4.37889	26.4164
29	Greece	2011	Greece2011	GRC	High income	17.8077	-1.02975	6.608	4.38357	26.3094
29	Greece	2012	Greece2012	GRC	High income	17.7248	-1.45716	6.48616	4.38489	26.236
29	Greece	2013	Greece2013	GRC	High income	17.6401	-1.83401	6.57508	4.39166	26.2082
29	Greece	2014	Greece2014	GRC	High income	17.6835	-2.12878	6.50728	4.40609	26.2151
29	Greece	2015	Greece2015	GRC	High income	17.6504	-2.67776	6.35089	4.40106	26.211
29	Greece	2016	Greece2016	GRC	High income	17.6812	-2.42514	6.4708	4.40159	26.2061
29	Greece	2017	Greece2017	GRC	High income		-2.27047	6.37843	4.41198	26.2188
29	Greece	2018	Greece2018	GRC	High income		-2.06581	6.3613		26.2343
30	Grenada	1990	Grenada1990	GRD	Middle income				3.74976	19.9455
30	Grenada	1991	Grenada1991	GRD	Middle income				3.7716	19.9593
30	Grenada	1992	Grenada1992	GRD	Middle income				3.76671	19.9507
30	Grenada	1993	Grenada1993	GRD	Middle income				3.83128	19.931
30	Grenada	1994	Grenada1994	GRD	Middle income				3.83576	19.9477
30	Grenada	1995	Grenada1995	GRD	Middle income				3.84367	19.9688
30	Grenada	1996	Grenada1996	GRD	Middle income				3.84153	20.0122
30	Grenada	1997	Grenada1997	GRD	Middle income				3.86594	20.0612
30	Grenada	1998	Grenada1998	GRD	Middle income	12.4309			3.86833	20.1723
30	Grenada	1999	Grenada1999	GRD	Middle income	12.3194			3.85473	20.239
30	Grenada	2000	Grenada2000	GRD	Middle income	12.4407			3.90061	20.2867
30	Grenada	2001	Grenada2001	GRD	Middle income	12.4845			3.90348	20.2663
30	Grenada	2002	Grenada2002	GRD	Middle income	12.4515			3.9079	20.3001
30	Grenada	2003	Grenada2003	GRD	Middle income	12.5438			3.94754	20.3905
30	Grenada	2004	Grenada2004	GRD	Middle income	12.5305			3.93693	20.384
30	Grenada	2005	Grenada2005	GRD	Middle income	12.6174			3.95477	20.5087
30	Grenada	2006	Grenada2006	GRD	Middle income	12.6166			4.01572	20.4679
30	Grenada	2007	Grenada2007	GRD	Middle income	12.5823			4.04494	20.5273
30	Grenada	2008	Grenada2008	GRD	Middle income	12.6731			4.05795	20.5368
30	Grenada	2009	Grenada2009	GRD	Middle income	12.5658			4.06726	20.4683
30	Grenada	2010	Grenada2010	GRD	Middle income	12.6093			4.07491	20.4632
30	Grenada	2011	Grenada2011	GRD	Middle income	12.6952			4.0772	20.4708
30	Grenada	2012	Grenada2012	GRD	Middle income	12.6612		3.2581	4.07556	20.4592
30	Grenada	2013	Grenada2013	GRD	Middle income	12.6966		3.49651	4.06283	20.4825
30	Grenada	2014	Grenada2014	GRD	Middle income	12.697		2.83321	4.09904	20.5533
30	Grenada	2015	Grenada2015	GRD	Middle income	12.7211		2.19722	4.09567	20.6158
30	Grenada	2016	Grenada2016	GRD	Middle income	12.6602		2.83321	4.07584	20.6524
30	Grenada	2017	Grenada2017	GRD	Middle income				4.01714	20.6959
30	Grenada	2018	Grenada2018	GRD	Middle income					20.7365
31	Guyana	1990	Guyana1990	GUY	Middle income	14.0123	3.14141	1.79176	3.86742	21.2448
31	Guyana	1991	Guyana1991	GUY	Middle income	14.0537	3.39642		3.82057	21.3036
31	Guyana	1992	Guyana1992	GUY	Middle income	14.0993	3.23919		3.89281	21.3783
31	Guyana	1993	Guyana1993	GUY	Middle income	14.1994	3.45518		3.94724	21.4569
31	Guyana	1994	Guyana1994	GUY	Middle income	14.3098	3.49438		3.97663	21.5388
31	Guyana	1995	Guyana1995	GUY	Middle income	14.4036	3.51423		3.99797	21.5878
31	Guyana	1996	Guyana1996	GUY	Middle income	14.3975	3.39408		3.92809	21.6644
31	Guyana	1997	Guyana1997	GUY	Middle income	14.477	3.25756		3.93742	21.7244
31	Guyana	1998	Guyana1998	GUY	Middle income	14.4232	2.87486		3.93522	21.7074
31	Guyana	1999	Guyana1999	GUY	Middle income	14.4899	2.87825		3.95637	21.7366
31	Guyana	2000	Guyana2000	GUY	Middle income	14.3785	2.74135		3.97636	21.7229
31	Guyana	2001	Guyana2001	GUY	Middle income	14.3729	2.55828		3.99785	21.7454
31	Guyana	2002	Guyana2002	GUY	Middle income	14.4244	2.54828		3.98843	21.7567
31	Guyana	2003	Guyana2003	GUY	Middle income	14.495	2.83016		4.00935	21.7503
31	Guyana	2004	Guyana2004	GUY	Middle income	14.3755	3.05397		4.02122	21.7658
31	Guyana	2005	Guyana2005	GUY	Middle income	14.3844	3.03621		3.99799	21.7461
31	Guyana	2006	Guyana2006	GUY	Middle income	14.3396	2.27278		4.0058	21.7962
31	Guyana	2007	Guyana2007	GUY	Middle income	14.4584	2.38024		4.01519	21.8656
31	Guyana	2008	Guyana2008	GUY	Middle income	14.4784	2.3383		4.04718	21.8815
31	Guyana	2009	Guyana2009	GUY	Middle income	14.5178	2.37172		4.02423	21.9196
31	Guyana	2010	Guyana2010	GUY	Middle income	14.4824	2.68049		4.04238	21.9567
31	Guyana	2011	Guyana2011	GUY	Middle income	14.6488	2.79243		4.04444	22.0087
31	Guyana	2012	Guyana2012	GUY	Middle income	14.7298	2.80496	2.63906	4.04559	22.0611
31	Guyana	2013	Guyana2013	GUY	Middle income	14.7098	2.61511	2.77259	4.03464	22.097
31	Guyana	2014	Guyana2014	GUY	Middle income	14.5255	2.37923	2.99573	4.0232	22.1137
31	Guyana	2015	Guyana2015	GUY	Middle income	14.3434	2.14762	2.56495	4.03372	22.1206
31	Guyana	2016	Guyana2016	GUY	Middle income	14.7779	2.7782	2.89037	4.01028	22.1579
31	Guyana	2017	Guyana2017	GUY	Middle income		2.5781	3.13549	4.00145	22.1946
31	Guyana	2018	Guyana2018	GUY	Middle income		1.87953	2.99573		22.2381
32	Hungary	1990	Hungary1990	HUN	High income	17.6163		8.40133	4.08813
32	Hungary	1991	Hungary1991	HUN	High income	17.6386	0.0229256	8.2963	4.11109	25.2452
32	Hungary	1992	Hungary1992	HUN	High income	17.31	-0.213159	8.04879	4.15099	25.2141
32	Hungary	1993	Hungary1993	HUN	High income	17.4222	-0.372136	7.80873	4.1809	25.2083
32	Hungary	1994	Hungary1994	HUN	High income	17.5211	-0.620139	7.82004	4.21237	25.2373
32	Hungary	1995	Hungary1995	HUN	High income	17.3766	-0.628414	7.96867	4.24443	25.2521
32	Hungary	1996	Hungary1996	HUN	High income	17.4749	-0.549179	7.41035	4.28236	25.2529
32	Hungary	1997	Hungary1997	HUN	High income	17.478	-0.647292	7.39326	4.30775	25.2839
32	Hungary	1998	Hungary1998	HUN	High income	17.442	-1.46085	7.374	4.32255	25.3221
32	Hungary	1999	Hungary1999	HUN	High income	17.4297	-1.13452	8.41361	4.33703	25.3524
32	Hungary	2000	Hungary2000	HUN	High income	17.399	-0.330564	8.50451	4.35379	25.3962
32	Hungary	2001	Hungary2001	HUN	High income	17.5407	-0.343346	8.603	4.37696	25.4361
32	Hungary	2002	Hungary2002	HUN	High income	17.4715	-0.781098	8.68372	4.37198	25.4825
32	Hungary	2003	Hungary2003	HUN	High income	17.4608	-0.864851	8.47845	4.38494	25.5225
32	Hungary	2004	Hungary2004	HUN	High income	17.6848	-0.805927	7.88495	4.41627	25.5696
32	Hungary	2005	Hungary2005	HUN	High income	17.5932	-0.891534	7.09174	4.41922	25.6112
32	Hungary	2006	Hungary2006	HUN	High income	17.5432	-0.608601	6.82871	4.43272	25.6507
32	Hungary	2007	Hungary2007	HUN	High income	17.3989	-0.750827	6.6733	4.44386	25.6531
32	Hungary	2008	Hungary2008	HUN	High income	17.5506	-0.449352	6.64898	4.44565	25.6636
32	Hungary	2009	Hungary2009	HUN	High income	17.3302	-0.656001	6.66823	4.45191	25.5943
32	Hungary	2010	Hungary2010	HUN	High income	17.2567	-0.610043	6.54535	4.45002	25.6054
32	Hungary	2011	Hungary2011	HUN	High income	17.3653	-0.359817	6.54822	4.44222	25.6246
32	Hungary	2012	Hungary2012	HUN	High income	17.1923	-0.442471	6.63068	4.44149	25.6107
32	Hungary	2013	Hungary2013	HUN	High income	17.287	-0.659061	6.56244	4.44205	25.6292
32	Hungary	2014	Hungary2014	HUN	High income	17.3829	-0.917013	6.42811	4.4561	25.6706
32	Hungary	2015	Hungary2015	HUN	High income	17.3637	-1.26938	6.45047	4.44247	25.7081
32	Hungary	2016	Hungary2016	HUN	High income	17.3774	-1.47158	6.49979	4.4432	25.7292
32	Hungary	2017	Hungary2017	HUN	High income		-1.21306	6.27664	4.4433	25.7715
32	Hungary	2018	Hungary2018	HUN	High income		-1.00077	6.09357		25.8241
33	Indonesia	1990	Indonesia1990	IDN	Low income	19.2026	2.50755		3.77889	26.4593
33	Indonesia	1991	Indonesia1991	IDN	Low income	19.2283	2.01636	7.18083	3.82507	26.5261
33	Indonesia	1992	Indonesia1992	IDN	Low income	19.2846	1.95156	8.28703	3.893	26.589
33	Indonesia	1993	Indonesia1993	IDN	Low income	19.3044	1.728	7.63482	3.88563	26.652
33	Indonesia	1994	Indonesia1994	IDN	Low income	19.3377	1.60768	7.75534	3.8836	26.7247
33	Indonesia	1995	Indonesia1995	IDN	Low income	19.4086	1.70951	7.96346	3.92263	26.8037
33	Indonesia	1996	Indonesia1996	IDN	Low income	19.4331	1.77587	8.2933	3.95258	26.879
33	Indonesia	1997	Indonesia1997	IDN	Low income	19.4343	1.68015	8.29854	3.99328	26.9249
33	Indonesia	1998	Indonesia1998	IDN	Low income	19.4208	2.09626	7.52078	4.08091	26.7842
33	Indonesia	1999	Indonesia1999	IDN	Low income	19.4595	1.94228	7.9848	4.08109	26.792
33	Indonesia	2000	Indonesia2000	IDN	Low income	19.4724	2.28699	8.26616	4.09044	26.8401
33	Indonesia	2001	Indonesia2001	IDN	Low income	19.4712	2.09769	8.27538	4.09309	26.8759
33	Indonesia	2002	Indonesia2002	IDN	Low income	19.4991	1.86805	8.25401	4.03981	26.9199
33	Indonesia	2003	Indonesia2003	IDN	Low income	19.5353	1.84909	8.10168	4.04484	26.9666
33	Indonesia	2004	Indonesia2004	IDN	Low income	19.581	2.12425	8.2074	4.08329	27.0156
33	Indonesia	2005	Indonesia2005	IDN	Low income	19.5602	2.27541	8.3673	4.11172	27.071
33	Indonesia	2006	Indonesia2006	IDN	Low income	19.5623	2.22909	8.43642	4.11917	27.1246
33	Indonesia	2007	Indonesia2007	IDN	Low income	19.6259	2.29343	8.54364	4.12055	27.1861
33	Indonesia	2008	Indonesia2008	IDN	Low income	19.6692	2.42439	8.54345	4.12602	27.2445
33	Indonesia	2009	Indonesia2009	IDN	Low income	19.6795	1.90042	8.41582	4.11277	27.2897
33	Indonesia	2010	Indonesia2010	IDN	Low income	19.7177	1.95591	8.63586	4.1402	27.3501
33	Indonesia	2011	Indonesia2011	IDN	Low income	19.7467	2.12792	8.67077	4.1401	27.41
33	Indonesia	2012	Indonesia2012	IDN	Low income	19.7799	1.79989		4.15297	27.4685
33	Indonesia	2013	Indonesia2013	IDN	Low income	19.7901	1.70818	8.91597	4.1494	27.5226
33	Indonesia	2014	Indonesia2014	IDN	Low income	19.8771	1.56135	8.99007	4.16479	27.5715
33	Indonesia	2015	Indonesia2015	IDN	Low income	19.8635	1.13684	9.12184	4.14803	27.6191
33	Indonesia	2016	Indonesia2016	IDN	Low income	19.9052	0.965663	9.17357	4.14794	27.6682
33	Indonesia	2017	Indonesia2017	IDN	Low income		1.13029	9.13809	4.14907	27.7176
33	Indonesia	2018	Indonesia2018	IDN	Low income		1.49596	9.18543		27.7681
34	Iran, Islamic Rep.	1990	Iran, Islamic Rep.1990	IRN	Low income	18.3024	3.08489	5.87212	3.32197	26.1724
34	Iran, Islamic Rep.	1991	Iran, Islamic Rep.1991	IRN	Low income	18.3995		6.05678	3.41213	26.2893
34	Iran, Islamic Rep.	1992	Iran, Islamic Rep.1992	IRN	Low income	18.4664		5.99146	3.45607	26.3175
34	Iran, Islamic Rep.	1993	Iran, Islamic Rep.1993	IRN	Low income	18.5134	3.38654	6.09131	3.52624	26.3277
34	Iran, Islamic Rep.	1994	Iran, Islamic Rep.1994	IRN	Low income	18.6357	3.20171	5.98394	3.48767	26.3129
34	Iran, Islamic Rep.	1995	Iran, Islamic Rep.1995	IRN	Low income	18.7134	3.00181	6.00881	3.45287	26.3355
34	Iran, Islamic Rep.	1996	Iran, Islamic Rep.1996	IRN	Low income	18.7312	3.01003	6.24417	3.45292	26.3861
34	Iran, Islamic Rep.	1997	Iran, Islamic Rep.1997	IRN	Low income	18.7928	2.96628	5.98896	3.47276	26.3911
34	Iran, Islamic Rep.	1998	Iran, Islamic Rep.1998	IRN	Low income	18.8037	2.53669	6.20658	3.52455	26.4126
34	Iran, Islamic Rep.	1999	Iran, Islamic Rep.1999	IRN	Low income	18.862	2.8872	6.29711	3.58929	26.4219
34	Iran, Islamic Rep.	2000	Iran, Islamic Rep.2000	IRN	Low income	18.9034	3.48505	6.42325	3.64874	26.4784
34	Iran, Islamic Rep.	2001	Iran, Islamic Rep.2001	IRN	Low income	18.9702	3.16689	6.90073	3.67286	26.4869
34	Iran, Islamic Rep.	2002	Iran, Islamic Rep.2002	IRN	Low income	19.0153	3.09396	7.0859	3.81459	26.5572
34	Iran, Islamic Rep.	2003	Iran, Islamic Rep.2003	IRN	Low income	19.0959	3.14758	7.40367	3.84323	26.6407
34	Iran, Islamic Rep.	2004	Iran, Islamic Rep.2004	IRN	Low income	19.156	3.28321	7.93093	3.83348	26.6837
34	Iran, Islamic Rep.	2005	Iran, Islamic Rep.2005	IRN	Low income	19.1959	3.54052	8.4105	3.86371	26.7151
34	Iran, Islamic Rep.	2006	Iran, Islamic Rep.2006	IRN	Low income	19.2184	3.54808	8.7837	3.9131	26.7638
34	Iran, Islamic Rep.	2007	Iran, Islamic Rep.2007	IRN	Low income	19.2924	3.34553	9.31919	3.91562	26.8422
34	Iran, Islamic Rep.	2008	Iran, Islamic Rep.2008	IRN	Low income	19.249	3.50284	9.67753	3.93782	26.8448
34	Iran, Islamic Rep.	2009	Iran, Islamic Rep.2009	IRN	Low income	19.3237	2.9916	9.44936	3.9381	26.8548
34	Iran, Islamic Rep.	2010	Iran, Islamic Rep.2010	IRN	Low income	19.351	3.14002	9.36186	3.96302	26.9111
34	Iran, Islamic Rep.	2011	Iran, Islamic Rep.2011	IRN	Low income	19.321	3.33953	9.39416	3.98765	26.9372
34	Iran, Islamic Rep.	2012	Iran, Islamic Rep.2012	IRN	Low income	19.3406	3.15442	9.31055	3.97922	26.8599
34	Iran, Islamic Rep.	2013	Iran, Islamic Rep.2013	IRN	Low income	19.3497	3.31716	9.36246	3.99278	26.8579
34	Iran, Islamic Rep.	2014	Iran, Islamic Rep.2014	IRN	Low income	19.3857	3.31415	9.53257	3.98003	26.9029
34	Iran, Islamic Rep.	2015	Iran, Islamic Rep.2015	IRN	Low income	19.3621	2.76105	9.56655	3.99108	26.8897
34	Iran, Islamic Rep.	2016	Iran, Islamic Rep.2016	IRN	Low income	19.3614	2.61501	9.65708	4.00032	27.0154
34	Iran, Islamic Rep.	2017	Iran, Islamic Rep.2017	IRN	Low income		2.90002	9.6964	4.01135	27.0522
34	Iran, Islamic Rep.	2018	Iran, Islamic Rep.2018	IRN	Low income		3.16321	9.459		26.9901
35	Italy	1990	Italy1990	ITA	High income	19.5068	-2.44826	9.14921	4.22595	28.1912
35	Italy	1991	Italy1991	ITA	High income	19.5522	-2.96426	9.11614	4.24454	28.2065
35	Italy	1992	Italy1992	ITA	High income	19.5267	-3.11729	8.99392	4.24888	28.2148
35	Italy	1993	Italy1993	ITA	High income	19.4679	-2.81321	8.98419	4.28502	28.2062
35	Italy	1994	Italy1994	ITA	High income	19.5054	-2.90651	9.02534	4.28855	28.2275
35	Italy	1995	Italy1995	ITA	High income	19.5185	-2.8625	9.05649	4.28897	28.256
35	Italy	1996	Italy1996	ITA	High income	19.4792	-2.72169	9.0682	4.30437	28.2685
35	Italy	1997	Italy1997	ITA	High income	19.5214	-2.73916	9.13659	4.32691	28.2867
35	Italy	1998	Italy1998	ITA	High income	19.5575	-3.63331	9.12837	4.34101	28.3046
35	Italy	1999	Italy1999	ITA	High income	19.5691	-3.26753	8.91637	4.35916	28.3208
35	Italy	2000	Italy2000	ITA	High income	19.5871	-2.32764	9.13486	4.38294	28.3579
35	Italy	2001	Italy2001	ITA	High income	19.5662	-2.24317	9.15768	4.38448	28.3772
35	Italy	2002	Italy2002	ITA	High income	19.5795	-2.36314	9.15905	4.36625	28.3798
35	Italy	2003	Italy2003	ITA	High income	19.6127	-2.45945	9.14857	4.364	28.3812
35	Italy	2004	Italy2004	ITA	High income	19.648	-2.52841	9.13205	4.36851	28.3953
35	Italy	2005	Italy2005	ITA	High income	19.6448	-2.24507	9.1411	4.37083	28.4035
35	Italy	2006	Italy2006	ITA	High income	19.6584	-2.04782	9.29679	4.38155	28.4212
35	Italy	2007	Italy2007	ITA	High income	19.6476	-2.09954	9.22276	4.39932	28.436
35	Italy	2008	Italy2008	ITA	High income	19.5869	-1.91342	9.15366	4.39105	28.4263
35	Italy	2009	Italy2009	ITA	High income	19.5163	-2.35261	9.18163	4.38873	28.372
35	Italy	2010	Italy2010	ITA	High income	19.5719	-2.11292	9.18225	4.39484	28.389
35	Italy	2011	Italy2011	ITA	High income	19.5416	-1.78906	9.18204	4.39764	28.3961
35	Italy	2012	Italy2012	ITA	High income	19.4341	-1.70187	9.13884	4.39692	28.3658
35	Italy	2013	Italy2013	ITA	High income	19.3916	-1.81055	9.12826	4.39801	28.3472
35	Italy	2014	Italy2014	ITA	High income	19.3839	-1.94965	9.14655	4.40954	28.3472
35	Italy	2015	Italy2015	ITA	High income	19.3945	-2.50303	9.17854	4.413	28.3549
35	Italy	2016	Italy2016	ITA	High income	19.3907	-3.01714	9.19228	4.41549	28.3678
35	Italy	2017	Italy2017	ITA	High income		-2.68536	9.1772	4.42324	28.3843
35	Italy	2018	Italy2018	ITA	High income		-2.26556	9.19228		28.3937
36	Jamaica	1990	Jamaica1990	JAM	Middle income	15.0327	1.84615	4.39445	3.95822	23.0618
36	Jamaica	1991	Jamaica1991	JAM	Middle income	14.9593	2.0894	3.7612	3.92728	23.109
36	Jamaica	1992	Jamaica1992	JAM	Middle income	15.0339	2.15951	4.17439	3.98383	23.1284
36	Jamaica	1993	Jamaica1993	JAM	Middle income	15.1366	1.45638	4.29046	3.94069	23.2184
36	Jamaica	1994	Jamaica1994	JAM	Middle income	15.1785	1.48945	4.18965	3.97122	23.2321
36	Jamaica	1995	Jamaica1995	JAM	Middle income	15.2105	0.913074	4.11087	4.06979	23.2554
36	Jamaica	1996	Jamaica1996	JAM	Middle income	15.2049	1.03185	4.36945	4.01252	23.2542
36	Jamaica	1997	Jamaica1997	JAM	Middle income	15.2237	0.759671	4.2485	4.01291	23.2428
36	Jamaica	1998	Jamaica1998	JAM	Middle income	15.2418	0.616775		4.02552	23.2191
36	Jamaica	1999	Jamaica1999	JAM	Middle income	15.3769	0.382543		4.03114	23.2296
36	Jamaica	2000	Jamaica2000	JAM	Middle income	15.2461	0.402396	4.61512	4.05722	23.2383
36	Jamaica	2001	Jamaica2001	JAM	Middle income	15.2888	0.420275	4.33073	4.05322	23.2517
36	Jamaica	2002	Jamaica2002	JAM	Middle income	15.2678	0.107217	4.23411	4.05953	23.2714
36	Jamaica	2003	Jamaica2003	JAM	Middle income	15.3443	0.0668298	3.91202	4.07063	23.3074
36	Jamaica	2004	Jamaica2004	JAM	Middle income	15.2379	0.543419	4.27667	4.15622	23.3206
36	Jamaica	2005	Jamaica2005	JAM	Middle income	15.3656	0.685521	4.23411	4.15973	23.3295
36	Jamaica	2006	Jamaica2006	JAM	Middle income	15.3024	0.980534	5.03044	4.18528	23.3581
36	Jamaica	2007	Jamaica2007	JAM	Middle income	15.5602	1.05798	5.09375	4.20164	23.3723
36	Jamaica	2008	Jamaica2008	JAM	Middle income	15.0983	0.668224	4.91265	4.2342	23.3641
36	Jamaica	2009	Jamaica2009	JAM	Middle income	15.1982	0.25691	4.84419	4.20886	23.3197
36	Jamaica	2010	Jamaica2010	JAM	Middle income	15.4281	0.355106	5.04986	4.20755	23.305
36	Jamaica	2011	Jamaica2011	JAM	Middle income	15.5438	0.54533	4.72739	4.21146	23.3222
36	Jamaica	2012	Jamaica2012	JAM	Middle income	15.3919	0.290398	4.67283	4.20924	23.316
36	Jamaica	2013	Jamaica2013	JAM	Middle income	15.4679	0.263814	4.77912	4.21216	23.3212
36	Jamaica	2014	Jamaica2014	JAM	Middle income	15.3922	0.296612	5.04343	4.21921	23.3281
36	Jamaica	2015	Jamaica2015	JAM	Middle income	15.3195	0.235951	4.2485	4.21696	23.3373
36	Jamaica	2016	Jamaica2016	JAM	Middle income	15.3514	0.199288	4.35671	4.20767	23.3509
36	Jamaica	2017	Jamaica2017	JAM	Middle income		0.299824	4.21951	4.20423	23.3608
36	Jamaica	2018	Jamaica2018	JAM	Middle income		0.379725	4.36945		23.3796
37	Jordan	1990	Jordan1990	JOR	Middle income	15.4672	-1.93146		3.98413	22.9566
37	Jordan	1991	Jordan1991	JOR	Middle income	15.5834	-2.17234		4.02834	22.9726
37	Jordan	1992	Jordan1992	JOR	Middle income	15.7859	-2.77529		4.03949	23.1067
37	Jordan	1993	Jordan1993	JOR	Middle income	15.9157	-2.79691		4.05764	23.1506
37	Jordan	1994	Jordan1994	JOR	Middle income	15.9274	-2.74104		4.05065	23.1991
37	Jordan	1995	Jordan1995	JOR	Middle income	15.8923	-2.5364		4.09424	23.2592
37	Jordan	1996	Jordan1996	JOR	Middle income	15.8975	-2.3758		4.12965	23.2799
37	Jordan	1997	Jordan1997	JOR	Middle income	15.9629	-2.3391		4.15097	23.3124
37	Jordan	1998	Jordan1998	JOR	Middle income	16.0884	-2.33288		4.17284	23.3421
37	Jordan	1999	Jordan1999	JOR	Middle income	16.0216	-2.7227		4.20137	23.3754
37	Jordan	2000	Jordan2000	JOR	Middle income	16.0868	-2.34795	5.28827	4.23743	23.417
37	Jordan	2001	Jordan2001	JOR	Middle income	16.1296	-2.26448	5.2933	4.24999	23.4684
37	Jordan	2002	Jordan2002	JOR	Middle income	16.1519	-2.53492	4.92725	4.24147	23.5246
37	Jordan	2003	Jordan2003	JOR	Middle income	16.2052	-2.37594	5.20401	4.26558	23.5654
37	Jordan	2004	Jordan2004	JOR	Middle income	16.366	-2.39108	5.20949	4.28157	23.6476
37	Jordan	2005	Jordan2005	JOR	Middle income	16.3843	-2.30056	5.3845	4.29697	23.7259
37	Jordan	2006	Jordan2006	JOR	Middle income	16.3953	-0.789388	6.22059	4.30762	23.8037
37	Jordan	2007	Jordan2007	JOR	Middle income	16.4623	-0.269452	6.33859	4.33226	23.8823
37	Jordan	2008	Jordan2008	JOR	Middle income	16.4162	1.7313	6.37161	4.32723	23.9521
37	Jordan	2009	Jordan2009	JOR	Middle income	16.4277	1.35355	6.22654	4.31725	24.0012
37	Jordan	2010	Jordan2010	JOR	Middle income	16.3908	0.509303	6.16121	4.31977	24.024
37	Jordan	2011	Jordan2011	JOR	Middle income	16.4424	1.20229	5.99146	4.31585	24.0511
37	Jordan	2012	Jordan2012	JOR	Middle income	16.5759	1.07104	5.97635	4.30944	24.0751
37	Jordan	2013	Jordan2013	JOR	Middle income	16.5443	0.251158	5.97126	4.31239	24.1008
37	Jordan	2014	Jordan2014	JOR	Middle income	16.623	0.184494	5.93754	4.33027	24.1341
37	Jordan	2015	Jordan2015	JOR	Middle income	16.6982	0.336498	5.81413	4.3079	24.1588
37	Jordan	2016	Jordan2016	JOR	Middle income	16.7944	0.11588	5.62762	4.30338	24.1785
37	Jordan	2017	Jordan2017	JOR	Middle income		-0.140028	5.29832	4.30065	24.1992
37	Jordan	2018	Jordan2018	JOR	Middle income		-0.330917	4.89035		24.2183
38	Kazakhstan	1990	Kazakhstan1990	KAZ	Middle income		2.75234			25.2907
38	Kazakhstan	1991	Kazakhstan1991	KAZ	Middle income		2.25455		3.27964	25.1741
38	Kazakhstan	1992	Kazakhstan1992	KAZ	Middle income	18.9437	2.0902	6.09807	3.30326	25.1197
38	Kazakhstan	1993	Kazakhstan1993	KAZ	Middle income	18.6688	1.97726	8.3957	3.44806	25.0232
38	Kazakhstan	1994	Kazakhstan1994	KAZ	Middle income	18.5609	1.83639	7.36265	3.53563	24.8885
38	Kazakhstan	1995	Kazakhstan1995	KAZ	Middle income	18.3632	1.99473	7.22475	3.6585	24.8029
38	Kazakhstan	1996	Kazakhstan1996	KAZ	Middle income	17.9778	2.2751	7.20564	3.70243	24.8079
38	Kazakhstan	1997	Kazakhstan1997	KAZ	Middle income	18.0489	2.08078	7.29574	3.75438	24.8248
38	Kazakhstan	1998	Kazakhstan1998	KAZ	Middle income	17.7984	1.08564	7.24637	3.76213	24.8056
38	Kazakhstan	1999	Kazakhstan1999	KAZ	Middle income	17.4082	2.38676	7.28824	3.82003	24.8322
38	Kazakhstan	2000	Kazakhstan2000	KAZ	Middle income	17.3545	3.25027	7.32317	3.87619	24.9257
38	Kazakhstan	2001	Kazakhstan2001	KAZ	Middle income	17.7093	3.00175	7.44191	3.91396	25.0524
38	Kazakhstan	2002	Kazakhstan2002	KAZ	Middle income	17.7856	3.10887	7.43662	3.94346	25.1459
38	Kazakhstan	2003	Kazakhstan2003	KAZ	Middle income	17.9316	3.10667	7.49443	3.95941	25.2348
38	Kazakhstan	2004	Kazakhstan2004	KAZ	Middle income	17.9448	3.32047	7.53209	3.97132	25.3265
38	Kazakhstan	2005	Kazakhstan2005	KAZ	Middle income	18.0767	3.39441	7.39388	3.99148	25.419
38	Kazakhstan	2006	Kazakhstan2006	KAZ	Middle income	18.1945	3.37347	7.35052	4.01481	25.5207
38	Kazakhstan	2007	Kazakhstan2007	KAZ	Middle income	18.3068	3.27992	7.51043	4.08588	25.6059
38	Kazakhstan	2008	Kazakhstan2008	KAZ	Middle income	18.3671	3.46601	7.42178	4.08544	25.6384
38	Kazakhstan	2009	Kazakhstan2009	KAZ	Middle income	18.3409	3.03858	7.51043	4.10361	25.6503
38	Kazakhstan	2010	Kazakhstan2010	KAZ	Middle income	18.3263	3.18685	7.58274	4.10848	25.7208
38	Kazakhstan	2011	Kazakhstan2011	KAZ	Middle income	18.5491	3.30293	7.45703	4.10205	25.7922
38	Kazakhstan	2012	Kazakhstan2012	KAZ	Middle income	18.3441	3.15236		4.1252	25.8391
38	Kazakhstan	2013	Kazakhstan2013	KAZ	Middle income	18.5212	2.95512	7.69712	4.06359	25.8973
38	Kazakhstan	2014	Kazakhstan2014	KAZ	Middle income	18.4213	2.86867	7.60738	4.12539	25.9385
38	Kazakhstan	2015	Kazakhstan2015	KAZ	Middle income	18.4201	2.25682	7.31522	4.12827	25.9504
38	Kazakhstan	2016	Kazakhstan2016	KAZ	Middle income	18.4183	2.4424	7.10988	4.1642	25.9614
38	Kazakhstan	2017	Kazakhstan2017	KAZ	Middle income		2.75204	7.11314	4.16943	26.0015
38	Kazakhstan	2018	Kazakhstan2018	KAZ	Middle income		3.0812	6.88959		26.0417
39	Kenya	1990	Kenya1990	KEN	Low income	17.2764	1.60219		3.71536	23.8036
39	Kenya	1991	Kenya1991	KEN	Low income	17.2605	1.64842	3.3322	3.72037	23.8179
39	Kenya	1992	Kenya1992	KEN	Low income	17.3162	1.68228		3.72517	23.8098
39	Kenya	1993	Kenya1993	KEN	Low income	17.3079	1.91271	3.93183	3.80439	23.8134
39	Kenya	1994	Kenya1994	KEN	Low income	17.3628	1.84653		3.82174	23.8393
39	Kenya	1995	Kenya1995	KEN	Low income	17.3578	1.98599		3.8056	23.8825
39	Kenya	1996	Kenya1996	KEN	Low income	17.3122	1.70307	3.97029	3.81705	23.9231
39	Kenya	1997	Kenya1997	KEN	Low income	17.3141	1.55456	4.12713	3.82611	23.9278
39	Kenya	1998	Kenya1998	KEN	Low income	17.3352	1.51169	4.11087	3.81936	23.9602
39	Kenya	1999	Kenya1999	KEN	Low income	17.3834	1.18439	4.00733	3.86713	23.983
39	Kenya	2000	Kenya2000	KEN	Low income	17.3859	1.19815		3.87288	23.989
39	Kenya	2001	Kenya2001	KEN	Low income	17.4013	1.14474		3.89583	24.0261
39	Kenya	2002	Kenya2002	KEN	Low income	17.3728	1.31896	4.27667	3.88894	24.0315
39	Kenya	2003	Kenya2003	KEN	Low income	17.3484	1.62638	4.55388	3.92682	24.0604
39	Kenya	2004	Kenya2004	KEN	Low income	17.3646	1.41675	4.43082	3.89812	24.1102
39	Kenya	2005	Kenya2005	KEN	Low income	17.4415	1.39577	4.5326	3.94377	24.1676
39	Kenya	2006	Kenya2006	KEN	Low income	17.5176	1.08195	4.40672	3.9435	24.2303
39	Kenya	2007	Kenya2007	KEN	Low income	17.5077	1.29031	4.8828	3.96835	24.2966
39	Kenya	2008	Kenya2008	KEN	Low income	17.4626	1.29167	5.02388	3.97927	24.2989
39	Kenya	2009	Kenya2009	KEN	Low income	17.5376	1.31174	5.14166	4.00266	24.3314
39	Kenya	2010	Kenya2010	KEN	Low income	17.566	1.10374	5.2832	4.02617	24.4121
39	Kenya	2011	Kenya2011	KEN	Low income	17.6208	1.18043	5.54908	4.03572	24.4714
39	Kenya	2012	Kenya2012	KEN	Low income	17.6384	1.17049	5.55683	4.03311	24.5161
39	Kenya	2013	Kenya2013	KEN	Low income	17.6466	1.07991	5.4848	4.02837	24.5732
39	Kenya	2014	Kenya2014	KEN	Low income	17.6939	1.06839	5.33272	4.0437	24.6254
39	Kenya	2015	Kenya2015	KEN	Low income	17.7379	1.0852	5.26269	4.03335	24.681
39	Kenya	2016	Kenya2016	KEN	Low income	17.7131	1.05391	5.31321	4.0294	24.7381
39	Kenya	2017	Kenya2017	KEN	Low income		0.880404	5.18178	4.02409	24.785
39	Kenya	2018	Kenya2018	KEN	Low income		0.282673	5.65599		24.8463
40	Kuwait	1990	Kuwait1990	KWT	High income		4.01841		3.99609
40	Kuwait	1991	Kuwait1991	KWT	High income		2.21419		4.0518
40	Kuwait	1992	Kuwait1992	KWT	High income		3.38749		4.07536	24.5088
40	Kuwait	1993	Kuwait1993	KWT	High income		3.70524		4.07631	24.8014
40	Kuwait	1994	Kuwait1994	KWT	High income		3.66336		4.08173	24.8824
40	Kuwait	1995	Kuwait1995	KWT	High income		3.6722		4.095	24.9299
40	Kuwait	1996	Kuwait1996	KWT	High income		3.74989		4.08208	24.9359
40	Kuwait	1997	Kuwait1997	KWT	High income		3.66		4.09682	24.9603
40	Kuwait	1998	Kuwait1998	KWT	High income		3.38702		4.13361	24.9963
40	Kuwait	1999	Kuwait1999	KWT	High income	15.5686	3.55735		4.13767	24.9783
40	Kuwait	2000	Kuwait2000	KWT	High income	15.866	3.94769		4.14399	25.0241
40	Kuwait	2001	Kuwait2001	KWT	High income	16.218	3.78893		4.14466	25.0263
40	Kuwait	2002	Kuwait2002	KWT	High income	16.3977	3.66102		4.13545	25.056
40	Kuwait	2003	Kuwait2003	KWT	High income	16.4947	3.7095		4.14244	25.2157
40	Kuwait	2004	Kuwait2004	KWT	High income	16.6853	3.87872		4.16689	25.3132
40	Kuwait	2005	Kuwait2005	KWT	High income	16.9212	4.02549		4.18014	25.4141
40	Kuwait	2006	Kuwait2006	KWT	High income	16.9897	3.9765		4.19606	25.4865
40	Kuwait	2007	Kuwait2007	KWT	High income	17.0772	3.89736		4.2063	25.5447
40	Kuwait	2008	Kuwait2008	KWT	High income	17.1275	3.99304		4.21491	25.5692
40	Kuwait	2009	Kuwait2009	KWT	High income	17.2089	3.69504		4.23236	25.4958
40	Kuwait	2010	Kuwait2010	KWT	High income	17.1252	3.89868		4.2469	25.4718
40	Kuwait	2011	Kuwait2011	KWT	High income	17.133	4.07725		4.25015	25.5638
40	Kuwait	2012	Kuwait2012	KWT	High income	17.1408	4.00461		4.2528	25.6279
40	Kuwait	2013	Kuwait2013	KWT	High income	17.2292	3.96957		4.25476	25.6393
40	Kuwait	2014	Kuwait2014	KWT	High income	17.2031	3.93072		4.25772	25.6443
40	Kuwait	2015	Kuwait2015	KWT	High income	17.3172	3.61241	5.42935	4.26925	25.6503
40	Kuwait	2016	Kuwait2016	KWT	High income	17.3649	3.46901	3.91202	4.26986	25.6791
40	Kuwait	2017	Kuwait2017	KWT	High income		3.60015		4.26592	25.6308
40	Kuwait	2018	Kuwait2018	KWT	High income		3.79916	5.54908		25.6432
41	Kyrgyz Republic	1990	Kyrgyz Republic1990	KGZ	Low income		0.0565779			22.2947
41	Kyrgyz Republic	1991	Kyrgyz Republic1991	KGZ	Low income		-0.338783		3.41787	22.212
41	Kyrgyz Republic	1992	Kyrgyz Republic1992	KGZ	Low income	16.0989	-0.0194358		3.50256	22.063
41	Kyrgyz Republic	1993	Kyrgyz Republic1993	KGZ	Low income	15.9201	-0.131911		3.56401	21.8951
41	Kyrgyz Republic	1994	Kyrgyz Republic1994	KGZ	Low income	15.3001	0.588973	5.96871	3.64031	21.6709
41	Kyrgyz Republic	1995	Kyrgyz Republic1995	KGZ	Low income	15.1432	-0.498295	4.99721	3.70839	21.6151
41	Kyrgyz Republic	1996	Kyrgyz Republic1996	KGZ	Low income	15.4942	-0.322774	5.59099	3.74774	21.6836
41	Kyrgyz Republic	1997	Kyrgyz Republic1997	KGZ	Low income	15.5365	0.692492	5.33272	3.77119	21.7781
41	Kyrgyz Republic	1998	Kyrgyz Republic1998	KGZ	Low income	15.6277	0.329348	4.81218	3.85613	21.7991
41	Kyrgyz Republic	1999	Kyrgyz Republic1999	KGZ	Low income	15.5792	1.20969	4.12713	3.91834	21.835
41	Kyrgyz Republic	2000	Kyrgyz Republic2000	KGZ	Low income	15.4467	1.41142	4.43082	3.93574	21.888
41	Kyrgyz Republic	2001	Kyrgyz Republic2001	KGZ	Low income	15.4499	1.25471	4.58497	3.91185	21.9399
41	Kyrgyz Republic	2002	Kyrgyz Republic2002	KGZ	Low income	15.4785	1.19266	4.85203	3.91987	21.9397
41	Kyrgyz Republic	2003	Kyrgyz Republic2003	KGZ	Low income	15.5767	1.22406	5.19296	3.92566	22.0076
41	Kyrgyz Republic	2004	Kyrgyz Republic2004	KGZ	Low income	15.562	1.22719	5.00395	3.96902	22.0755
41	Kyrgyz Republic	2005	Kyrgyz Republic2005	KGZ	Low income	15.6185	1.12436	4.8752	3.99402	22.0738
41	Kyrgyz Republic	2006	Kyrgyz Republic2006	KGZ	Low income	15.645	0.60942	4.84419	4.04127	22.1043
41	Kyrgyz Republic	2007	Kyrgyz Republic2007	KGZ	Low income	15.7846	0.0742649	5.0626	4.0664	22.1863
41	Kyrgyz Republic	2008	Kyrgyz Republic2008	KGZ	Low income	15.8681	1.4561	4.92725	4.09895	22.267
41	Kyrgyz Republic	2009	Kyrgyz Republic2009	KGZ	Low income	15.9045	1.49301	5.00395	4.09558	22.2954
41	Kyrgyz Republic	2010	Kyrgyz Republic2010	KGZ	Low income	15.9085	2.28886	4.94164	4.1139	22.2907
41	Kyrgyz Republic	2011	Kyrgyz Republic2011	KGZ	Low income	15.9813	2.32685	4.85981	4.11625	22.3486
41	Kyrgyz Republic	2012	Kyrgyz Republic2012	KGZ	Low income	16.1162	1.28867	4.70953	4.10205	22.3477
41	Kyrgyz Republic	2013	Kyrgyz Republic2013	KGZ	Low income	16.1538	1.74872	4.7362	4.12763	22.4513
41	Kyrgyz Republic	2014	Kyrgyz Republic2014	KGZ	Low income	16.128	1.40555	4.93447	4.14868	22.4907
41	Kyrgyz Republic	2015	Kyrgyz Republic2015	KGZ	Low income	16.1206	1.46715	4.83628	4.14168	22.5288
41	Kyrgyz Republic	2016	Kyrgyz Republic2016	KGZ	Low income	16.1038	1.73034	4.48864	4.15239	22.5712
41	Kyrgyz Republic	2017	Kyrgyz Republic2017	KGZ	Low income		2.16995	4.98361	4.15796	22.6175
41	Kyrgyz Republic	2018	Kyrgyz Republic2018	KGZ	Low income		1.53747			22.6544
42	Latvia	1990	Latvia1990	LVA	High income				3.77685
42	Latvia	1991	Latvia1991	LVA	High income				3.76276
42	Latvia	1992	Latvia1992	LVA	High income	16.0653		4.96284	3.86659
42	Latvia	1993	Latvia1993	LVA	High income	16.0208		5.76205	3.90141
42	Latvia	1994	Latvia1994	LVA	High income	15.8324		5.5835	3.9469
42	Latvia	1995	Latvia1995	LVA	High income	15.8094	0.892589	5.70378	3.9795	23.2717
42	Latvia	1996	Latvia1996	LVA	High income	16.0525	0.931406	6.1506	4.04716	23.2971
42	Latvia	1997	Latvia1997	LVA	High income	15.883	0.75186	5.30827	4.07695	23.382
42	Latvia	1998	Latvia1998	LVA	High income	15.8673	0.653902	5.65249	4.10011	23.4435
42	Latvia	1999	Latvia1999	LVA	High income	16.1608	1.04093	5.20401	4.11355	23.4705
42	Latvia	2000	Latvia2000	LVA	High income	16.1357	0.953667	5.18739	4.12146	23.5257
42	Latvia	2001	Latvia2001	LVA	High income	16.0634	0.734241	5.19296	4.14153	23.587
42	Latvia	2002	Latvia2002	LVA	High income	16.1474	0.554551	5.36598	4.14336	23.6554
42	Latvia	2003	Latvia2003	LVA	High income	16.145	0.563508	4.74493	4.16378	23.7364
42	Latvia	2004	Latvia2004	LVA	High income	16.2232	0.459354	5.01728	4.23111	23.818
42	Latvia	2005	Latvia2005	LVA	High income	16.2756	0.26366	5.1299	4.25058	23.9199
42	Latvia	2006	Latvia2006	LVA	High income	16.3557	0.153664	5.01728	4.2775	24.0331
42	Latvia	2007	Latvia2007	LVA	High income	16.452	-0.0458242	4.99043	4.29557	24.1286
42	Latvia	2008	Latvia2008	LVA	High income	16.1563	-0.418575	5.37064	4.29366	24.0948
42	Latvia	2009	Latvia2009	LVA	High income	16.0888	-0.171169	5.49306	4.2819	23.9409
42	Latvia	2010	Latvia2010	LVA	High income	16.0579	0.200601	5.22036	4.29752	23.8959
42	Latvia	2011	Latvia2011	LVA	High income	16.1756	0.172084	5.20949	4.30784	23.9586
42	Latvia	2012	Latvia2012	LVA	High income	16.1732	0.252878	5.32301	4.32053	24.0002
42	Latvia	2013	Latvia2013	LVA	High income	16.2227	0.0464019	5.45104	4.32821	24.023
42	Latvia	2014	Latvia2014	LVA	High income	16.2813	0.0434437	4.67283	4.33203	24.0337
42	Latvia	2015	Latvia2015	LVA	High income	16.3399	-0.0293522	4.91998	4.33727	24.073
42	Latvia	2016	Latvia2016	LVA	High income	16.3434	0.0109912	4.72739	4.38421	24.0965
42	Latvia	2017	Latvia2017	LVA	High income		0.156764	4.57471	4.38582	24.1284
42	Latvia	2018	Latvia2018	LVA	High income		-0.0196562	4.70048		24.1679
43	Lebanon	1990	Lebanon1990	LBN	Middle income	15.9872	-3.32314		3.97332	22.8547
43	Lebanon	1991	Lebanon1991	LBN	Middle income	16.1295	-3.87647		3.99989	23.2565
43	Lebanon	1992	Lebanon1992	LBN	Middle income	16.1618	-4.15583		3.99595	23.4087
43	Lebanon	1993	Lebanon1993	LBN	Middle income	16.2936	-4.81946		3.97458	23.5109
43	Lebanon	1994	Lebanon1994	LBN	Middle income	16.3277	-4.82415		3.97334	23.5889
43	Lebanon	1995	Lebanon1995	LBN	Middle income	16.4133	-4.61537		3.97733	23.6514
43	Lebanon	1996	Lebanon1996	LBN	Middle income	16.4358	-4.72438		3.97284	23.7583
43	Lebanon	1997	Lebanon1997	LBN	Middle income	16.4959	-4.88696		4.04526	23.7688
43	Lebanon	1998	Lebanon1998	LBN	Middle income	16.4674	-4.6952		4.0542	23.8048
43	Lebanon	1999	Lebanon1999	LBN	Middle income	16.4846	-6.52141		4.0698	23.7995
43	Lebanon	2000	Lebanon2000	LBN	Middle income	16.4081	-6.43331		4.08344	23.8128
43	Lebanon	2001	Lebanon2001	LBN	Middle income	16.4582	-6.47895		4.09786	23.8505
43	Lebanon	2002	Lebanon2002	LBN	Middle income	16.474	-6.59081		4.10296	23.8842
43	Lebanon	2003	Lebanon2003	LBN	Middle income	16.4334	-6.43585		4.1415	23.9159
43	Lebanon	2004	Lebanon2004	LBN	Middle income	16.4761	-6.53134	5.45532	4.20571	23.9806
43	Lebanon	2005	Lebanon2005	LBN	Middle income	16.4549	-6.6029	5.50533	4.22413	24.0071
43	Lebanon	2006	Lebanon2006	LBN	Middle income	16.4436	-6.42286	5.75574	4.24191	24.0225
43	Lebanon	2007	Lebanon2007	LBN	Middle income	16.4156	-6.58702	5.9162	4.21746	24.1115
43	Lebanon	2008	Lebanon2008	LBN	Middle income	16.5182	-6.26767	5.84354	4.22576	24.1983
43	Lebanon	2009	Lebanon2009	LBN	Middle income	16.7111	-6.26089	5.92959	4.22692	24.2957
43	Lebanon	2010	Lebanon2010	LBN	Middle income	16.7067	-6.27606	5.95584	4.2512	24.3725
43	Lebanon	2011	Lebanon2011	LBN	Middle income	16.6629	-6.24766	5.64191	4.2503	24.3811
43	Lebanon	2012	Lebanon2012	LBN	Middle income	16.6902	-6.30787		4.23995	24.4062
43	Lebanon	2013	Lebanon2013	LBN	Middle income	16.7172	-6.47279	5.87212	4.24055	24.4436
43	Lebanon	2014	Lebanon2014	LBN	Middle income	16.8108	-6.07877	5.83188	4.2315	24.4679
43	Lebanon	2015	Lebanon2015	LBN	Middle income	16.793	-6.08015	5.71703	4.22473	24.47
43	Lebanon	2016	Lebanon2016	LBN	Middle income	16.7985	-6.59193		4.22475	24.4852
43	Lebanon	2017	Lebanon2017	LBN	Middle income		-6.22271		4.22353	24.4937
43	Lebanon	2018	Lebanon2018	LBN	Middle income		-6.97466			24.4742
44	Libya	1990	Libya1990	LBY	Middle income	16.2693	3.72765	4.04305	3.55457
44	Libya	1991	Libya1991	LBY	Middle income	16.2998	3.20693	3.85015	3.60183
44	Libya	1992	Libya1992	LBY	Middle income	16.2298	3.16115		3.57083
44	Libya	1993	Libya1993	LBY	Middle income	16.3229	3.1549	3.58352	3.57526
44	Libya	1994	Libya1994	LBY	Middle income	16.3525	3.14141	3.43399	3.58414
44	Libya	1995	Libya1995	LBY	Middle income	16.4269	3.34431	3.7612	3.62446
44	Libya	1996	Libya1996	LBY	Middle income	16.452	3.48675	3.55535	3.62995
44	Libya	1997	Libya1997	LBY	Middle income	16.5002	3.32217		3.6191
44	Libya	1998	Libya1998	LBY	Middle income	16.5253	2.93584		3.67071
44	Libya	1999	Libya1999	LBY	Middle income	16.5116	3.0168		3.72451	24.5589
44	Libya	2000	Libya2000	LBY	Middle income	16.6113	3.54469		3.78241	24.595
44	Libya	2001	Libya2001	LBY	Middle income	16.619	3.43227		3.80372	24.5772
44	Libya	2002	Libya2002	LBY	Middle income	16.636	3.92131		3.8196	24.5676
44	Libya	2003	Libya2003	LBY	Middle income	16.6053	3.90128		3.80951	24.69
44	Libya	2004	Libya2004	LBY	Middle income	16.8214	4.0159		3.83893	24.7336
44	Libya	2005	Libya2005	LBY	Middle income	16.7999	4.13836		3.86846	24.8458
44	Libya	2006	Libya2006	LBY	Middle income	16.7887	4.2183		3.88933	24.9088
44	Libya	2007	Libya2007	LBY	Middle income	16.7095	4.11537		3.97885	24.9703
44	Libya	2008	Libya2008	LBY	Middle income	16.8178	4.16668		4.00373	24.9967
44	Libya	2009	Libya2009	LBY	Middle income	17.0153	3.90951		4.03871	24.9887
44	Libya	2010	Libya2010	LBY	Middle income	17.1023	4.04673		4.03374	25.0377
44	Libya	2011	Libya2011	LBY	Middle income	16.7719	3.94384		4.01835	24.0681
44	Libya	2012	Libya2012	LBY	Middle income	17.0285	4.15634		4.0147	24.8708
44	Libya	2013	Libya2013	LBY	Middle income	17.1304	3.97065		4.03642	24.7246
44	Libya	2014	Libya2014	LBY	Middle income	17.0915	3.7497		4.04462	24.4502
44	Libya	2015	Libya2015	LBY	Middle income	17.0069	3.30642		4.04959	24.3574
44	Libya	2016	Libya2016	LBY	Middle income	16.9722	3.06727		4.01598	24.329
44	Libya	2017	Libya2017	LBY	Middle income		3.62831		4.01539	24.5655
44	Libya	2018	Libya2018	LBY	Middle income		3.76949			24.7064
45	Lithuania	1990	Lithuania1990	LTU	High income				3.72158
45	Lithuania	1991	Lithuania1991	LTU	High income			3.3673	3.71821
45	Lithuania	1992	Lithuania1992	LTU	High income	16.4639		5.52545	3.80252
45	Lithuania	1993	Lithuania1993	LTU	High income	16.3634		7.27863	3.88467
45	Lithuania	1994	Lithuania1994	LTU	High income	16.1435		5.67675	3.95798
45	Lithuania	1995	Lithuania1995	LTU	High income	16.2896	0.360708	4.89035	4.01945	23.6851
45	Lithuania	1996	Lithuania1996	LTU	High income	16.4295	0.323063	5.18178	4.08407	23.7354
45	Lithuania	1997	Lithuania1997	LTU	High income	16.4475	0.000862801	5.30827	4.1287	23.8152
45	Lithuania	1998	Lithuania1998	LTU	High income	16.4768	-0.373127	5.32301	4.14582	23.8873
45	Lithuania	1999	Lithuania1999	LTU	High income	16.2575	-0.200892	5.05625	4.1521	23.8759
45	Lithuania	2000	Lithuania2000	LTU	High income	16.3602	-0.0248775	4.84419	4.18319	23.9121
45	Lithuania	2001	Lithuania2001	LTU	High income	16.3765	-0.0797376	4.81218	4.20488	23.9754
45	Lithuania	2002	Lithuania2002	LTU	High income	16.4877	-0.238767	4.8752	4.20654	24.0407
45	Lithuania	2003	Lithuania2003	LTU	High income	16.4812	-0.336016	4.72739	4.23928	24.1411
45	Lithuania	2004	Lithuania2004	LTU	High income	16.5902	-0.451114	4.7362	4.27956	24.2048
45	Lithuania	2005	Lithuania2005	LTU	High income	16.5411	-0.566798	4.74493	4.29671	24.2792
45	Lithuania	2006	Lithuania2006	LTU	High income	16.5619	-0.616135	4.59512	4.31805	24.3508
45	Lithuania	2007	Lithuania2007	LTU	High income	16.6138	-0.739547	4.40672	4.33928	24.4561
45	Lithuania	2008	Lithuania2008	LTU	High income	16.6031	-0.857821	4.65396	4.34093	24.4819
45	Lithuania	2009	Lithuania2009	LTU	High income	16.4646	-0.930727	4.67283	4.32366	24.3213
45	Lithuania	2010	Lithuania2010	LTU	High income	16.5347	-0.622226	4.7362	4.34059	24.3377
45	Lithuania	2011	Lithuania2011	LTU	High income	16.5679	-0.581104	4.68213	4.35075	24.3963
45	Lithuania	2012	Lithuania2012	LTU	High income	16.5791	-0.67332	4.82028	4.3535	24.434
45	Lithuania	2013	Lithuania2013	LTU	High income	16.518	-0.796042	4.91998	4.3685	24.4689
45	Lithuania	2014	Lithuania2014	LTU	High income	16.6159	-0.836333	5.10595	4.37523	24.5037
45	Lithuania	2015	Lithuania2015	LTU	High income	16.6147	-1.03569	4.77912	4.38599	24.5237
45	Lithuania	2016	Lithuania2016	LTU	High income	16.5999	-1.05434	5.03044	4.39162	24.5486
45	Lithuania	2017	Lithuania2017	LTU	High income		-0.899484	4.84419	4.39803	24.5905
45	Lithuania	2018	Lithuania2018	LTU	High income		-1.00539	4.65396		24.6291
46	Luxembourg	1990	Luxembourg1990	LUX	High income	15.5386	-3.35315	5.32788	4.30633	23.949
46	Luxembourg	1991	Luxembourg1991	LUX	High income	15.561	-3.7323	5.14166	4.33658	24.0319
46	Luxembourg	1992	Luxembourg1992	LUX	High income	15.5713	-3.90553		4.40224	24.05
46	Luxembourg	1993	Luxembourg1993	LUX	High income	15.6026	-3.81169	5.47646	4.40804	24.0911
46	Luxembourg	1994	Luxembourg1994	LUX	High income	15.6384	-3.94542	4.82028	4.3576	24.1286
46	Luxembourg	1995	Luxembourg1995	LUX	High income	15.6107	-4.03566	4.64439	4.35933	24.1428
46	Luxembourg	1996	Luxembourg1996	LUX	High income	15.6505	-4.00823	4.85981	4.36497	24.1566
46	Luxembourg	1997	Luxembourg1997	LUX	High income	15.7238	-4.13756	5.01064	4.37152	24.2121
46	Luxembourg	1998	Luxembourg1998	LUX	High income	15.6541	-4.05325	4.7185	4.37519	24.2708
46	Luxembourg	1999	Luxembourg1999	LUX	High income	15.7454	-4.06406	4.70048	4.38762	24.3522
46	Luxembourg	2000	Luxembourg2000	LUX	High income	15.6897	-3.96443	5.17048	4.39818	24.4314
46	Luxembourg	2001	Luxembourg2001	LUX	High income	15.659	-3.96916	4.79579	4.40032	24.4564
46	Luxembourg	2002	Luxembourg2002	LUX	High income	15.7634	-4.05837	4.41884	4.39509	24.4939
46	Luxembourg	2003	Luxembourg2003	LUX	High income	15.8859	-4.19157	3.17805	4.39868	24.5101
46	Luxembourg	2004	Luxembourg2004	LUX	High income	15.7706	-4.62917	3.71357	4.41236	24.5455
46	Luxembourg	2005	Luxembourg2005	LUX	High income	15.8094	-4.61264	4.47734	4.41722	24.5768
46	Luxembourg	2006	Luxembourg2006	LUX	High income	15.7782	-3.85646	3.95124	4.46188	24.6273
46	Luxembourg	2007	Luxembourg2007	LUX	High income	15.7325	-3.39875	3.68888	4.47501	24.7075
46	Luxembourg	2008	Luxembourg2008	LUX	High income	15.8317	-1.6847	4.26268	4.47208	24.6946
46	Luxembourg	2009	Luxembourg2009	LUX	High income	15.7562	-1.73498	4.43082	4.47218	24.6501
46	Luxembourg	2010	Luxembourg2010	LUX	High income	15.8837	-2.56352	4.60517	4.47058	24.6976
46	Luxembourg	2011	Luxembourg2011	LUX	High income	15.8832	-2.16487	4.85203	4.47143	24.7226
46	Luxembourg	2012	Luxembourg2012	LUX	High income	15.8203	-2.03171	5.0814	4.46987	24.7191
46	Luxembourg	2013	Luxembourg2013	LUX	High income	15.8122	-2.67143	5.1299	4.46956	24.755
46	Luxembourg	2014	Luxembourg2014	LUX	High income	15.7728	-2.93344	5.3845	4.47	24.7971
46	Luxembourg	2015	Luxembourg2015	LUX	High income	15.7976	-4.36971	5.50939	4.42902	24.8392
46	Luxembourg	2016	Luxembourg2016	LUX	High income	15.8215	-4.53953	6.09582	4.42643	24.884
46	Luxembourg	2017	Luxembourg2017	LUX	High income		-4.62342	6.50429	4.4266	24.9018
46	Luxembourg	2018	Luxembourg2018	LUX	High income		-4.34656	5.97889		24.9324
47	North Macedonia	1990	North Macedonia1990	MKD	Middle income					22.7642
47	North Macedonia	1991	North Macedonia1991	MKD	Middle income		-1.62439		3.53934	22.7005
47	North Macedonia	1992	North Macedonia1992	MKD	Middle income	15.4605	0.310442		3.53812	22.6326
47	North Macedonia	1993	North Macedonia1993	MKD	Middle income	15.4891	-0.241367	4.85203	3.55226	22.5549
47	North Macedonia	1994	North Macedonia1994	MKD	Middle income	15.525	-0.711241	5.46383	3.57897	22.5372
47	North Macedonia	1995	North Macedonia1995	MKD	Middle income	15.5298	-0.578846	5.17048	3.65084	22.526
47	North Macedonia	1996	North Macedonia1996	MKD	Middle income	15.6247	-0.844058	4.17439	3.66238	22.5378
47	North Macedonia	1997	North Macedonia1997	MKD	Middle income	15.6271	-0.526331	5.21494	3.76757	22.5521
47	North Macedonia	1998	North Macedonia1998	MKD	Middle income	15.607	-0.88192	4.96981	3.83116	22.5853
47	North Macedonia	1999	North Macedonia1999	MKD	Middle income	15.6035	-1.02409	4.18965	3.84351	22.6278
47	North Macedonia	2000	North Macedonia2000	MKD	Middle income	15.5188	-0.587543	4.82028	3.91768	22.6722
47	North Macedonia	2001	North Macedonia2001	MKD	Middle income	15.4731	-0.294635	4.82831	3.94281	22.6411
47	North Macedonia	2002	North Macedonia2002	MKD	Middle income	15.5672	-0.934571	5.52545	4.01346	22.6559
47	North Macedonia	2003	North Macedonia2003	MKD	Middle income	15.6258	-0.896006	4.26268	4.01007	22.6779
47	North Macedonia	2004	North Macedonia2004	MKD	Middle income	15.6912	0.451823	3.97029	4.04356	22.7236
47	North Macedonia	2005	North Macedonia2005	MKD	Middle income	15.7052	0.042224	4.21951	4.08763	22.7697
47	North Macedonia	2006	North Macedonia2006	MKD	Middle income	15.7288	1.01503	4.07754	4.15016	22.8198
47	North Macedonia	2007	North Macedonia2007	MKD	Middle income	15.8082	1.83274	4.77068	4.22366	22.8826
47	North Macedonia	2008	North Macedonia2008	MKD	Middle income	15.8502	1.1339	3.66356	4.22469	22.9358
47	North Macedonia	2009	North Macedonia2009	MKD	Middle income	15.7935	0.360585	3.91202	4.22036	22.9322
47	North Macedonia	2010	North Macedonia2010	MKD	Middle income	15.7167	0.956431	3.3322	4.2257	22.9653
47	North Macedonia	2011	North Macedonia2011	MKD	Middle income	15.7856	1.03562	3.68888	4.2514	22.9884
47	North Macedonia	2012	North Macedonia2012	MKD	Middle income	15.7697	0.581001	3.97029	4.26397	22.9838
47	North Macedonia	2013	North Macedonia2013	MKD	Middle income	15.6616	0.097837	3.82864	4.25522	23.0127
47	North Macedonia	2014	North Macedonia2014	MKD	Middle income	15.6619	0.145767		4.25103	23.0483
47	North Macedonia	2015	North Macedonia2015	MKD	Middle income	15.7145	-0.0929785		4.26351	23.0862
47	North Macedonia	2016	North Macedonia2016	MKD	Middle income	15.6215	-0.163576		4.26428	23.1142
47	North Macedonia	2017	North Macedonia2017	MKD	Middle income		0.235923		4.26403	23.125
47	North Macedonia	2018	North Macedonia2018	MKD	Middle income		-0.00163929			23.1534
48	Malaysia	1990	Malaysia1990	MYS	Middle income	17.6841	3.24943	7.74284	4.07764	25.1276
48	Malaysia	1991	Malaysia1991	MYS	Middle income	17.8271	3.01432	7.79441	4.08654	25.2187
48	Malaysia	1992	Malaysia1992	MYS	Middle income	17.9355	2.95646	7.7878	4.13502	25.3038
48	Malaysia	1993	Malaysia1993	MYS	Middle income	18.0135	2.79054	7.96624	4.15781	25.3982
48	Malaysia	1994	Malaysia1994	MYS	Middle income	18.0337	2.66674	8.18507	4.18356	25.4863
48	Malaysia	1995	Malaysia1995	MYS	Middle income	18.1096	2.57201	8.30697	4.20728	25.5801
48	Malaysia	1996	Malaysia1996	MYS	Middle income	18.1698	2.46447	8.62605	4.22591	25.6754
48	Malaysia	1997	Malaysia1997	MYS	Middle income	18.2518	2.30359	8.77199	4.24139	25.7461
48	Malaysia	1998	Malaysia1998	MYS	Middle income	18.0642	2.20956	8.69333	4.25284	25.6696
48	Malaysia	1999	Malaysia1999	MYS	Middle income	18.2658	2.21468	8.67283	4.25676	25.7292
48	Malaysia	2000	Malaysia2000	MYS	Middle income	18.2468	2.44541	8.73665	4.26831	25.8141
48	Malaysia	2001	Malaysia2001	MYS	Middle income	18.291	2.2285	8.68845	4.28757	25.8192
48	Malaysia	2002	Malaysia2002	MYS	Middle income	18.2914	2.17332	8.50451	4.30842	25.8718
48	Malaysia	2003	Malaysia2003	MYS	Middle income	18.2343	2.39901	8.52952	4.32261	25.928
48	Malaysia	2004	Malaysia2004	MYS	Middle income	18.3672	2.37999	8.6019	4.33815	25.9937
48	Malaysia	2005	Malaysia2005	MYS	Middle income	18.4172	2.55299	8.74608	4.33995	26.0456
48	Malaysia	2006	Malaysia2006	MYS	Middle income	18.5782	2.58395	8.47637	4.35227	26.1
48	Malaysia	2007	Malaysia2007	MYS	Middle income	18.509	2.55458	7.77149	4.35655	26.161
48	Malaysia	2008	Malaysia2008	MYS	Middle income	18.5695	2.6209	8.57603	4.36072	26.2082
48	Malaysia	2009	Malaysia2009	MYS	Middle income	18.4103	2.32208	8.65469	4.36809	26.193
48	Malaysia	2010	Malaysia2010	MYS	Middle income	18.4901	2.24503	8.76139	4.36747	26.2646
48	Malaysia	2011	Malaysia2011	MYS	Middle income	18.5122	2.30128	8.77215	4.37067	26.3162
48	Malaysia	2012	Malaysia2012	MYS	Middle income	18.5455	2.26962	8.84506	4.37421	26.3695
48	Malaysia	2013	Malaysia2013	MYS	Middle income	18.6277	2.17038	8.88253	4.3781	26.4153
48	Malaysia	2014	Malaysia2014	MYS	Middle income	18.6661	2.1605	8.93853	4.39085	26.4737
48	Malaysia	2015	Malaysia2015	MYS	Middle income	18.614	1.90382	8.95248	4.39365	26.5233
48	Malaysia	2016	Malaysia2016	MYS	Middle income	18.6212	1.62655	8.88682	4.39322	26.5669
48	Malaysia	2017	Malaysia2017	MYS	Middle income		1.8354	8.8639	4.39948	26.6234
48	Malaysia	2018	Malaysia2018	MYS	Middle income		2.09937	8.89494		26.67
49	Maldives	1990	Maldives1990	MDV	Middle income		-3.83492		3.51514
49	Maldives	1991	Maldives1991	MDV	Middle income		-3.92699		3.52514
49	Maldives	1992	Maldives1992	MDV	Middle income		-4.02654		3.51497
49	Maldives	1993	Maldives1993	MDV	Middle income		-4.4043		3.49272
49	Maldives	1994	Maldives1994	MDV	Middle income		-4.56893		3.51452
49	Maldives	1995	Maldives1995	MDV	Middle income		-4.39933		3.53086	20.8794
49	Maldives	1996	Maldives1996	MDV	Middle income		-4.49221		3.56153	20.955
49	Maldives	1997	Maldives1997	MDV	Middle income		-4.76382		3.57077	21.0357
49	Maldives	1998	Maldives1998	MDV	Middle income		-4.81915		3.61162	21.1079
49	Maldives	1999	Maldives1999	MDV	Middle income		-4.88977		3.62584	21.1679
49	Maldives	2000	Maldives2000	MDV	Middle income		-4.90311		3.63301	21.2056
49	Maldives	2001	Maldives2001	MDV	Middle income		-5.2182		3.59852	21.1654
49	Maldives	2002	Maldives2002	MDV	Middle income		-5.23166		3.61217	21.2355
49	Maldives	2003	Maldives2003	MDV	Middle income		-5.26711		3.6187	21.3644
49	Maldives	2004	Maldives2004	MDV	Middle income		-5.36347		3.63933	21.4229
49	Maldives	2005	Maldives2005	MDV	Middle income		-5.33595		3.68746	21.2822
49	Maldives	2006	Maldives2006	MDV	Middle income		-5.29661		3.73352	21.5142
49	Maldives	2007	Maldives2007	MDV	Middle income		-4.91554		3.79045	21.5885
49	Maldives	2008	Maldives2008	MDV	Middle income		-5.19308		3.81767	21.6791
49	Maldives	2009	Maldives2009	MDV	Middle income		-5.24117		3.82181	21.6041
49	Maldives	2010	Maldives2010	MDV	Middle income		-4.71432		3.83763	21.6742
49	Maldives	2011	Maldives2011	MDV	Middle income		-4.70266		3.85903	21.7564
49	Maldives	2012	Maldives2012	MDV	Middle income		-4.89642		3.87756	21.7813
49	Maldives	2013	Maldives2013	MDV	Middle income		-5.25392		3.88489	21.8516
49	Maldives	2014	Maldives2014	MDV	Middle income		-5.26392		3.90957	21.9223
49	Maldives	2015	Maldives2015	MDV	Middle income		-5.13804		3.89944	21.9507
49	Maldives	2016	Maldives2016	MDV	Middle income		-5.01565		3.92094	22.0122
49	Maldives	2017	Maldives2017	MDV	Middle income		-5.24939		3.91683	22.0818
49	Maldives	2018	Maldives2018	MDV	Middle income		-5.95821			22.16
50	Malta	1990	Malta1990	MLT	High income	14.4816		2.94444	4.04737	22.0539
50	Malta	1991	Malta1991	MLT	High income	14.5846		3.29584	4.06359	22.1146
50	Malta	1992	Malta1992	MLT	High income	14.6341		3.21888	4.065	22.1604
50	Malta	1993	Malta1993	MLT	High income	14.7283		3.17805	4.07727	22.2043
50	Malta	1994	Malta1994	MLT	High income	14.7181		3.73767	4.10972	22.2592
50	Malta	1995	Malta1995	MLT	High income	14.7999		3.17805	4.14382	22.3207
50	Malta	1996	Malta1996	MLT	High income	14.8159		3.17805	4.16132	22.3578
50	Malta	1997	Malta1997	MLT	High income	14.7597		3.82864	4.16337	22.4091
50	Malta	1998	Malta1998	MLT	High income	14.917		3.52636	4.17975	22.459
50	Malta	1999	Malta1999	MLT	High income	15.0307		4.41884	4.19152	22.5052
50	Malta	2000	Malta2000	MLT	High income	14.7569		4.75359	4.20528	22.6848
50	Malta	2001	Malta2001	MLT	High income	14.8126		4.89035	4.20639	22.673
50	Malta	2002	Malta2002	MLT	High income	14.9421		5.30827	4.21038	22.6983
50	Malta	2003	Malta2003	MLT	High income	14.8303			4.20482	22.7383
50	Malta	2004	Malta2004	MLT	High income	14.6885		6.15486	4.30945	22.7397
50	Malta	2005	Malta2005	MLT	High income	14.7434			4.30945	22.7729
50	Malta	2006	Malta2006	MLT	High income	14.8149		6.69084	4.3389	22.7977
50	Malta	2007	Malta2007	MLT	High income	14.7694		3.66356	4.34922	22.8444
50	Malta	2008	Malta2008	MLT	High income	14.8365		3.8712	4.34545	22.8819
50	Malta	2009	Malta2009	MLT	High income	14.6844		3.3673	4.35045	22.8705
50	Malta	2010	Malta2010	MLT	High income	14.6633		2.94444	4.35485	22.9245
50	Malta	2011	Malta2011	MLT	High income	14.6183		2.70805	4.35938	22.9291
50	Malta	2012	Malta2012	MLT	High income	14.6317		2.83321	4.36357	22.9695
50	Malta	2013	Malta2013	MLT	High income	14.5659		2.83321	4.36088	23.0228
50	Malta	2014	Malta2014	MLT	High income	14.6138		2.56495	4.37	23.0963
50	Malta	2015	Malta2015	MLT	High income	14.6158		2.3979	4.36049	23.1881
50	Malta	2016	Malta2016	MLT	High income	14.7266		1.38629	4.36061	23.2282
50	Malta	2017	Malta2017	MLT	High income			2.48491	4.355	23.3062
50	Malta	2018	Malta2018	MLT	High income			2.83321		23.3567
51	Moldova	1990	Moldova1990	MDA	Middle income
51	Moldova	1991	Moldova1991	MDA	Middle income				3.33973
51	Moldova	1992	Moldova1992	MDA	Middle income	16.1646			3.35706
51	Moldova	1993	Moldova1993	MDA	Middle income	16.2429		4.63473	3.42942
51	Moldova	1994	Moldova1994	MDA	Middle income	15.9229		6.27852	3.59348
51	Moldova	1995	Moldova1995	MDA	Middle income	15.976	-1.22028	5.73334	3.69266	22.2907
51	Moldova	1996	Moldova1996	MDA	Middle income	15.8726	-1.23266	6.04973	3.78524	22.2301
51	Moldova	1997	Moldova1997	MDA	Middle income	15.9303	-1.33953	5.86363	3.8451	22.2464
51	Moldova	1998	Moldova1998	MDA	Middle income	15.8087	-1.51778	5.63479	3.8806	22.1788
51	Moldova	1999	Moldova1999	MDA	Middle income	15.6193	-1.04939	5.60212	3.89593	22.1445
51	Moldova	2000	Moldova2000	MDA	Middle income	15.5896	-1.15559	5.52146	3.91243	22.1654
51	Moldova	2001	Moldova2001	MDA	Middle income	15.7559	-1.53461	6.1181	3.93285	22.2246
51	Moldova	2002	Moldova2002	MDA	Middle income	15.7436	-1.47622	5.59471	3.95886	22.2997
51	Moldova	2003	Moldova2003	MDA	Middle income	15.7958	-1.34414	5.69036	4.04303	22.3636
51	Moldova	2004	Moldova2004	MDA	Middle income	15.8735	-1.55094	5.72359	4.06252	22.435
51	Moldova	2005	Moldova2005	MDA	Middle income	15.9084	-1.64752	5.96101	4.07744	22.5073
51	Moldova	2006	Moldova2006	MDA	Middle income	15.8555	-1.59792	5.743	4.1176	22.5542
51	Moldova	2007	Moldova2007	MDA	Middle income	15.7331	-1.61443	5.84932	4.14932	22.5838
51	Moldova	2008	Moldova2008	MDA	Middle income	16.0114	-1.5202	5.68698	4.16628	22.6589
51	Moldova	2009	Moldova2009	MDA	Middle income	15.692	-1.59649	4.93447	4.16272	22.597
51	Moldova	2010	Moldova2010	MDA	Middle income	15.827	-1.97341	5.01064	4.1777	22.6656
51	Moldova	2011	Moldova2011	MDA	Middle income	15.7801	-1.75304	4.68213	4.18684	22.7221
51	Moldova	2012	Moldova2012	MDA	Middle income	15.7332	-1.75655	4.74493	4.1979	22.7162
51	Moldova	2013	Moldova2013	MDA	Middle income	15.8012	-1.25624	4.56435	4.20978	22.8028
51	Moldova	2014	Moldova2014	MDA	Middle income		-1.18522	4.93447	4.22524	22.8516
51	Moldova	2015	Moldova2015	MDA	Middle income		-1.10948	4.82028	4.23113	22.8482
51	Moldova	2016	Moldova2016	MDA	Middle income		-1.31327	5.04343	4.2318	22.8914
51	Moldova	2017	Moldova2017	MDA	Middle income		-1.34344	4.70048	4.23003	22.9372
51	Moldova	2018	Moldova2018	MDA	Middle income		-1.37543	4.72739		22.9793
52	Mongolia	1990	Mongolia1990	MNG	Low income	16.3568	2.18167		3.2963	22.0705
52	Mongolia	1991	Mongolia1991	MNG	Low income	16.4383	1.60814	3.3673	3.35481	21.9795
52	Mongolia	1992	Mongolia1992	MNG	Low income	16.3808	1.96895	3.3322	3.44594	21.8824
52	Mongolia	1993	Mongolia1993	MNG	Low income	16.3335	2.12979	4.11087	3.55112	21.8502
52	Mongolia	1994	Mongolia1994	MNG	Low income	16.2058	2.47459	5.00395	3.57512	21.8713
52	Mongolia	1995	Mongolia1995	MNG	Low income	16.316	2.53953	5.20401	3.57704	21.9331
52	Mongolia	1996	Mongolia1996	MNG	Low income	16.3491	1.90855	4.91998	3.66686	21.9553
52	Mongolia	1997	Mongolia1997	MNG	Low income	16.3519	2.08138	5.24175	3.71855	21.9935
52	Mongolia	1998	Mongolia1998	MNG	Low income	16.4302	1.37436	5.19296	3.77506	22.0263
52	Mongolia	1999	Mongolia1999	MNG	Low income	16.4365	1.18757		3.77676	22.0566
52	Mongolia	2000	Mongolia2000	MNG	Low income	16.5033	1.6502		3.80776	22.068
52	Mongolia	2001	Mongolia2001	MNG	Low income	16.3677	1.73796	5.20401	3.81613	22.0971
52	Mongolia	2002	Mongolia2002	MNG	Low income	16.2035	1.48919	5.42053	3.92534	22.1433
52	Mongolia	2003	Mongolia2003	MNG	Low income	16.1652	1.51541	5.53339	3.95841	22.211
52	Mongolia	2004	Mongolia2004	MNG	Low income	16.1849	2.70324	5.43372	3.98282	22.312
52	Mongolia	2005	Mongolia2005	MNG	Low income	16.3119	2.81607	5.23111	4.02965	22.382
52	Mongolia	2006	Mongolia2006	MNG	Low income	16.417	3.34507	5.36129	4.05785	22.4641
52	Mongolia	2007	Mongolia2007	MNG	Low income	16.496	3.31228		4.07952	22.5617
52	Mongolia	2008	Mongolia2008	MNG	Low income	16.573	3.42695		4.071	22.6469
52	Mongolia	2009	Mongolia2009	MNG	Low income	16.6082	3.17098	4.96284	4.08951	22.6342
52	Mongolia	2010	Mongolia2010	MNG	Low income	16.4486	3.58283	5.18739	4.12158	22.6959
52	Mongolia	2011	Mongolia2011	MNG	Low income	16.5665	3.74378		4.1333	22.8554
52	Mongolia	2012	Mongolia2012	MNG	Low income	16.7036	3.10866		4.15734	22.9716
52	Mongolia	2013	Mongolia2013	MNG	Low income	16.8168	2.93193	5.57973	4.15022	23.0817
52	Mongolia	2014	Mongolia2014	MNG	Low income	16.8987	2.78126	5.57973	4.16427	23.1576
52	Mongolia	2015	Mongolia2015	MNG	Low income	16.8999	2.28127	5.46806	4.15	23.1812
52	Mongolia	2016	Mongolia2016	MNG	Low income	16.9608	2.31461	5.38907	4.18455	23.1928
52	Mongolia	2017	Mongolia2017	MNG	Low income		2.85289	5.42935	4.19773	23.2448
52	Mongolia	2018	Mongolia2018	MNG	Low income		3.04236	5.0814		23.3147
53	Morocco	1990	Morocco1990	MAR	Low income	17.1939	-0.813833	5.79606	3.77939	24.4888
53	Morocco	1991	Morocco1991	MAR	Low income	17.3795	-0.756285	5.87493	3.87156	24.5584
53	Morocco	1992	Morocco1992	MAR	Low income	17.2288	-0.913507		3.90769	24.5372
53	Morocco	1993	Morocco1993	MAR	Low income	17.2205	-1.16937	5.69709	3.95881	24.5298
53	Morocco	1994	Morocco1994	MAR	Low income	17.4852	-0.922851	5.8861	3.95974	24.6305
53	Morocco	1995	Morocco1995	MAR	Low income	17.2741	-0.753961	5.9428	3.95314	24.5749
53	Morocco	1996	Morocco1996	MAR	Low income	17.5177	-0.962524	5.78996	3.86137	24.6915
53	Morocco	1997	Morocco1997	MAR	Low income	17.3044	-0.923794	6.13556	3.87198	24.6758
53	Morocco	1998	Morocco1998	MAR	Low income	17.4757	-0.878798	6.2106	3.89772	24.7457
53	Morocco	1999	Morocco1999	MAR	Low income	17.4093	-1.28489		3.91514	24.7564
53	Morocco	2000	Morocco2000	MAR	Low income	17.398	-1.19153	4.64439	4.02299	24.7754
53	Morocco	2001	Morocco2001	MAR	Low income	17.516	-1.55649		4.0341	24.846
53	Morocco	2002	Morocco2002	MAR	Low income	17.5333	-1.64536	6.2691	4.06693	24.8768
53	Morocco	2003	Morocco2003	MAR	Low income	17.5969	-1.42109		4.07713	24.9347
53	Morocco	2004	Morocco2004	MAR	Low income	17.664	-0.566853	6.32972	4.09323	24.9815
53	Morocco	2005	Morocco2005	MAR	Low income	17.6003	-0.30645	6.49224	4.12173	25.0139
53	Morocco	2006	Morocco2006	MAR	Low income	17.7312	0.160092	6.81344	4.14614	25.0869
53	Morocco	2007	Morocco2007	MAR	Low income	17.6605	0.391797	6.83733	4.16458	25.1216
53	Morocco	2008	Morocco2008	MAR	Low income	17.7839	1.79403	6.9187	4.16018	25.1792
53	Morocco	2009	Morocco2009	MAR	Low income	17.8851	1.3979	6.89871	4.16278	25.2207
53	Morocco	2010	Morocco2010	MAR	Low income	17.8329	0.985796	6.94119	4.19006	25.2582
53	Morocco	2011	Morocco2011	MAR	Low income	17.9031	1.46779	6.95559	4.20869	25.3093
53	Morocco	2012	Morocco2012	MAR	Low income	17.8548	1.5452	6.94698	4.22744	25.339
53	Morocco	2013	Morocco2013	MAR	Low income	17.8909	0.976308	7.04229	4.22317	25.3833
53	Morocco	2014	Morocco2014	MAR	Low income	17.9479	0.811025	7.00033	4.20871	25.4097
53	Morocco	2015	Morocco2015	MAR	Low income	17.9653	0.893439	6.92854	4.22714	25.454
53	Morocco	2016	Morocco2016	MAR	Low income	17.9095	0.768005	7.17242	4.24466	25.4646
53	Morocco	2017	Morocco2017	MAR	Low income		0.622001	7.70706	4.25741	25.5062
53	Morocco	2018	Morocco2018	MAR	Low income		0.31346	7.83874		25.5372
54	Mozambique	1990	Mozambique1990	MOZ	Low income	16.2423			3.30632	21.7572
54	Mozambique	1991	Mozambique1991	MOZ	Low income	16.238	2.26818		3.31631	21.8053
54	Mozambique	1992	Mozambique1992	MOZ	Low income	16.2835	2.63769		3.3392	21.7421
54	Mozambique	1993	Mozambique1993	MOZ	Low income	16.3091	2.45846		3.3459	21.8428
54	Mozambique	1994	Mozambique1994	MOZ	Low income	16.318	2.61878		3.38252	21.9061
54	Mozambique	1995	Mozambique1995	MOZ	Low income	16.3955	2.98935		3.40893	21.9285
54	Mozambique	1996	Mozambique1996	MOZ	Low income	16.4458	2.6722		3.3838	22.0346
54	Mozambique	1997	Mozambique1997	MOZ	Low income	16.4694	2.41763		3.41825	22.1417
54	Mozambique	1998	Mozambique1998	MOZ	Low income	16.5171	2.32859		3.51634	22.2364
54	Mozambique	1999	Mozambique1999	MOZ	Low income	16.5038	1.78098	2.99573	3.63088	22.347
54	Mozambique	2000	Mozambique2000	MOZ	Low income	16.4896	1.8265	2.07944	3.7072	22.3588
54	Mozambique	2001	Mozambique2001	MOZ	Low income	16.5224	1.83886		3.75225	22.4729
54	Mozambique	2002	Mozambique2002	MOZ	Low income	16.5291	1.96794	2.19722	3.77898	22.5617
54	Mozambique	2003	Mozambique2003	MOZ	Low income	16.6357	2.31223	2.77259	3.77149	22.6282
54	Mozambique	2004	Mozambique2004	MOZ	Low income	16.7233	2.07349	1.38629	3.79465	22.7044
54	Mozambique	2005	Mozambique2005	MOZ	Low income	16.659	2.09099	2.63906	3.82871	22.7688
54	Mozambique	2006	Mozambique2006	MOZ	Low income	16.7154	2.14147	2.89037	3.85693	22.8613
54	Mozambique	2007	Mozambique2007	MOZ	Low income	16.6889	2.31239	3.78419	3.87817	22.9357
54	Mozambique	2008	Mozambique2008	MOZ	Low income	16.7024	2.35669	2.77259	3.86122	23.0064
54	Mozambique	2009	Mozambique2009	MOZ	Low income	16.7659	2.34924	3.17805	3.88209	23.0676
54	Mozambique	2010	Mozambique2010	MOZ	Low income	16.8777	2.41097	3.68888	3.90938	23.1306
54	Mozambique	2011	Mozambique2011	MOZ	Low income	17.0626	2.49174	3.13549	3.93791	23.2022
54	Mozambique	2012	Mozambique2012	MOZ	Low income	16.995	2.60771	3.68888	3.99032	23.2723
54	Mozambique	2013	Mozambique2013	MOZ	Low income	16.9493	2.54399	3.7612	3.9945	23.3396
54	Mozambique	2014	Mozambique2014	MOZ	Low income	16.9489	2.58617	4.09434	3.99041	23.4109
54	Mozambique	2015	Mozambique2015	MOZ	Low income	16.9782	2.564	3.98898	3.90734	23.476
54	Mozambique	2016	Mozambique2016	MOZ	Low income	16.9712	2.79957	3.68888	3.99765	23.5135
54	Mozambique	2017	Mozambique2017	MOZ	Low income		2.9322	3.91202	4.00219	23.5503
54	Mozambique	2018	Mozambique2018	MOZ	Low income		2.74768	3.85015		23.5841
55	Namibia	1990	Namibia1990	NAM	Middle income		2.3671	5.09375	3.67389	22.3505
55	Namibia	1991	Namibia1991	NAM	Middle income		0.266013	4.89035	3.68423	22.429
55	Namibia	1992	Namibia1992	NAM	Middle income		-0.412351		3.68948	22.4984
55	Namibia	1993	Namibia1993	NAM	Middle income		-0.717478	4.89035	3.80496	22.4825
55	Namibia	1994	Namibia1994	NAM	Middle income		-0.554645		3.70691	22.4996
55	Namibia	1995	Namibia1995	NAM	Middle income		-0.198644		3.74895	22.5379
55	Namibia	1996	Namibia1996	NAM	Middle income		-0.442952		3.85041	22.5693
55	Namibia	1997	Namibia1997	NAM	Middle income		-0.0870407		3.89548	22.6106
55	Namibia	1998	Namibia1998	NAM	Middle income		-0.268144		3.90106	22.643
55	Namibia	1999	Namibia1999	NAM	Middle income		-0.616959		3.87983	22.6761
55	Namibia	2000	Namibia2000	NAM	Middle income		-0.501481		3.92979	22.7105
55	Namibia	2001	Namibia2001	NAM	Middle income		-0.43135		3.94272	22.7222
55	Namibia	2002	Namibia2002	NAM	Middle income		-0.49091		3.95289	22.769
55	Namibia	2003	Namibia2003	NAM	Middle income		-0.0484028		3.95992	22.8105
55	Namibia	2004	Namibia2004	NAM	Middle income		-0.210383		4.00067	22.9262
55	Namibia	2005	Namibia2005	NAM	Middle income		0.184698		4.01439	22.9512
55	Namibia	2006	Namibia2006	NAM	Middle income		0.99979		4.02698	23.0195
55	Namibia	2007	Namibia2007	NAM	Middle income		1.77886		4.05658	23.0719
55	Namibia	2008	Namibia2008	NAM	Middle income		0.82437		4.05983	23.098
55	Namibia	2009	Namibia2009	NAM	Middle income		0.670619		4.0657	23.101
55	Namibia	2010	Namibia2010	NAM	Middle income		0.886043		4.06752	23.1596
55	Namibia	2011	Namibia2011	NAM	Middle income		0.742955		4.05952	23.2093
55	Namibia	2012	Namibia2012	NAM	Middle income		0.547945		4.06986	23.2587
55	Namibia	2013	Namibia2013	NAM	Middle income		0.161873		4.05796	23.3133
55	Namibia	2014	Namibia2014	NAM	Middle income		0.502		4.09099	23.3724
55	Namibia	2015	Namibia2015	NAM	Middle income		0.634332	3.17805	4.07748	23.4142
55	Namibia	2016	Namibia2016	NAM	Middle income		0.962239	3.46574	4.08584	23.4145
55	Namibia	2017	Namibia2017	NAM	Middle income		1.22266	3.21888	4.08045	23.4042
55	Namibia	2018	Namibia2018	NAM	Middle income		0.662666	3.58352		23.4152
56	Niger	1990	Niger1990	NER	Low income	16.3351	1.32927		3.31177	22.147
56	Niger	1991	Niger1991	NER	Low income	16.4153	1.41033		3.30937	22.1426
56	Niger	1992	Niger1992	NER	Low income	16.5453	1.44003		3.3385	22.1624
56	Niger	1993	Niger1993	NER	Low income	16.4331	1.71418		3.3843	22.1656
56	Niger	1994	Niger1994	NER	Low income	16.511	2.03139		3.47095	22.184
56	Niger	1995	Niger1995	NER	Low income	16.4452	2.27549		3.47832	22.2083
56	Niger	1996	Niger1996	NER	Low income	16.42	2.24725		3.35867	22.2093
56	Niger	1997	Niger1997	NER	Low income	16.3795	2.2602		3.45449	22.2244
56	Niger	1998	Niger1998	NER	Low income	16.7118	2.16947		3.47257	22.3195
56	Niger	1999	Niger1999	NER	Low income	16.6039	1.7716		3.4796	22.3173
56	Niger	2000	Niger2000	NER	Low income	16.4427	1.98608		3.47085	22.3051
56	Niger	2001	Niger2001	NER	Low income	16.6421	1.88094		3.48307	22.3753
56	Niger	2002	Niger2002	NER	Low income	16.7629	1.94778		3.50331	22.4233
56	Niger	2003	Niger2003	NER	Low income	16.7862	2.22609		3.52538	22.4448
56	Niger	2004	Niger2004	NER	Low income	16.6839	2.01599		3.62249	22.4484
56	Niger	2005	Niger2005	NER	Low income	16.8946	1.96738		3.64952	22.5192
56	Niger	2006	Niger2006	NER	Low income	16.9379	1.93079		3.67937	22.5768
56	Niger	2007	Niger2007	NER	Low income	17.0291	2.11635		3.6565	22.6077
56	Niger	2008	Niger2008	NER	Low income	17.1795	2.07273		3.68594	22.6822
56	Niger	2009	Niger2009	NER	Low income	16.9705	2.07488		3.76732	22.7016
56	Niger	2010	Niger2010	NER	Low income	17.1787	1.92926		3.78434	22.7839
56	Niger	2011	Niger2011	NER	Low income	17.2191	2.23359		3.75013	22.8072
56	Niger	2012	Niger2012	NER	Low income	17.1152	2.58487		3.79827	22.9075
56	Niger	2013	Niger2013	NER	Low income	17.1963	2.4704		3.80884	22.9593
56	Niger	2014	Niger2014	NER	Low income	17.3221	2.41096		3.84428	23.0236
56	Niger	2015	Niger2015	NER	Low income	17.336	2.28282		3.84938	23.0666
56	Niger	2016	Niger2016	NER	Low income	17.352	2.25661		3.84627	23.1221
56	Niger	2017	Niger2017	NER	Low income		2.24957		3.86294	23.1709
56	Niger	2018	Niger2018	NER	Low income		1.89818			23.2406
57	Nigeria	1990	Nigeria1990	NGA	Low income	18.4031	3.21374	5.55296	3.69516	25.6895
57	Nigeria	1991	Nigeria1991	NGA	Low income	18.4496	2.83934		3.75411	25.6931
57	Nigeria	1992	Nigeria1992	NGA	Low income	18.5368	3.02204		3.76084	25.7384
57	Nigeria	1993	Nigeria1993	NGA	Low income	18.5702	3.4592		3.85898	25.7178
57	Nigeria	1994	Nigeria1994	NGA	Low income	18.5485	3.07268		3.82716	25.6995
57	Nigeria	1995	Nigeria1995	NGA	Low income	18.6101	3.02374		3.76173	25.6988
57	Nigeria	1996	Nigeria1996	NGA	Low income	18.663	3.10656		3.77002	25.7399
57	Nigeria	1997	Nigeria1997	NGA	Low income	18.7154	2.8938		3.78619	25.7688
57	Nigeria	1998	Nigeria1998	NGA	Low income	18.7525	2.24807		3.82236	25.7943
57	Nigeria	1999	Nigeria1999	NGA	Low income	18.756	2.55049		3.87895	25.8002
57	Nigeria	2000	Nigeria2000	NGA	Low income	18.7909	3.15171		3.88473	25.8491
57	Nigeria	2001	Nigeria2001	NGA	Low income	18.8284	2.74918		3.89429	25.9066
57	Nigeria	2002	Nigeria2002	NGA	Low income	18.862	2.44737		3.88809	26.0492
57	Nigeria	2003	Nigeria2003	NGA	Low income	18.9597	2.59971		3.90617	26.1201
57	Nigeria	2004	Nigeria2004	NGA	Low income	19.0082	2.86353		3.89891	26.2086
57	Nigeria	2005	Nigeria2005	NGA	Low income	19.0464	3.02149		3.92785	26.271
57	Nigeria	2006	Nigeria2006	NGA	Low income	19.1004	2.88895		3.95321	26.3298
57	Nigeria	2007	Nigeria2007	NGA	Low income	19.0406	2.80615		3.99029	26.3936
57	Nigeria	2008	Nigeria2008	NGA	Low income	19.042	2.94452		3.99601	26.4591
57	Nigeria	2009	Nigeria2009	NGA	Low income	19.0136	2.42894		4.02752	26.5364
57	Nigeria	2010	Nigeria2010	NGA	Low income	19.1211	2.69108		4.0318	26.6134
57	Nigeria	2011	Nigeria2011	NGA	Low income	19.0691	2.96991	6.69827	4.04509	26.6651
57	Nigeria	2012	Nigeria2012	NGA	Low income	19.1092	2.82268	6.57647	4.0499	26.7066
57	Nigeria	2013	Nigeria2013	NGA	Low income	19.1314	2.56609	6.82329	4.04758	26.7711
57	Nigeria	2014	Nigeria2014	NGA	Low income	19.1497	2.3686		4.02985	26.8323
57	Nigeria	2015	Nigeria2015	NGA	Low income	19.143	1.62219		4.02672	26.8585
57	Nigeria	2016	Nigeria2016	NGA	Low income	19.1259	1.57066	5.45959	4.01412	26.8422
57	Nigeria	2017	Nigeria2017	NGA	Low income		2.15243	5.63479	4.02779	26.8502
57	Nigeria	2018	Nigeria2018	NGA	Low income		2.43877	5.82305		26.8693
58	Oman	1990	Oman1990	OMN	High income	15.2731	3.95202		3.79553	24.0039
58	Oman	1991	Oman1991	OMN	High income	15.5618	3.51445		3.8158	24.0629
58	Oman	1992	Oman1992	OMN	High income	15.5515	3.51243		3.82097	24.1437
58	Oman	1993	Oman1993	OMN	High income	15.5398	3.49981		3.82603	24.2024
58	Oman	1994	Oman1994	OMN	High income	15.6097	3.41443		3.84048	24.2404
58	Oman	1995	Oman1995	OMN	High income	15.7357	3.48752		3.8635	24.2892
58	Oman	1996	Oman1996	OMN	High income	15.7249	3.64177		3.87721	24.3192
58	Oman	1997	Oman1997	OMN	High income	15.7412	3.52095		3.90419	24.3778
58	Oman	1998	Oman1998	OMN	High income	15.734	3.17324		3.96575	24.4038
58	Oman	1999	Oman1999	OMN	High income	15.7972	3.47779		3.95585	24.4071
58	Oman	2000	Oman2000	OMN	High income	15.8218	3.8438		3.96805	24.4706
58	Oman	2001	Oman2001	OMN	High income	16.0141	3.6748		3.98931	24.5144
58	Oman	2002	Oman2002	OMN	High income	16.1436	3.59017		3.95856	24.5034
58	Oman	2003	Oman2003	OMN	High income	16.4349	3.58835		3.97443	24.4763
58	Oman	2004	Oman2004	OMN	High income	16.3348	3.68031		3.99454	24.4892
58	Oman	2005	Oman2005	OMN	High income	16.3238	3.84558		4.0184	24.5138
58	Oman	2006	Oman2006	OMN	High income	16.5652	3.81184		4.042	24.5661
58	Oman	2007	Oman2007	OMN	High income	16.7381	3.73015		4.08319	24.6097
58	Oman	2008	Oman2008	OMN	High income	16.7331	3.70682		4.08251	24.6885
58	Oman	2009	Oman2009	OMN	High income	16.6153	3.50165		4.09953	24.7478
58	Oman	2010	Oman2010	OMN	High income	16.6188	3.68032		4.10981	24.7648
58	Oman	2011	Oman2011	OMN	High income	16.8534	3.91084		4.13666	24.791
58	Oman	2012	Oman2012	OMN	High income	16.9707	3.83995		4.15802	24.8776
58	Oman	2013	Oman2013	OMN	High income	16.9126	3.80628		4.15959	24.9274
58	Oman	2014	Oman2014	OMN	High income	17.1004	3.6756		4.1603	24.9419
58	Oman	2015	Oman2015	OMN	High income	17.2976	3.17695	5.84644	4.14386	24.9872
58	Oman	2016	Oman2016	OMN	High income	17.2143	2.98396	5.9108	4.13635	25.0369
58	Oman	2017	Oman2017	OMN	High income		3.1519	5.96871	4.14157	25.0403
58	Oman	2018	Oman2018	OMN	High income		3.36703	6.04025		25.0495
59	Pakistan	1990	Pakistan1990	PAK	Low income	18.2193	0.627334	6.30445	3.65027	25.0969
59	Pakistan	1991	Pakistan1991	PAK	Low income	18.2356	0.135082	6.26149	3.6709	25.1463
59	Pakistan	1992	Pakistan1992	PAK	Low income	18.2771	0.0402363	6.43294	3.69668	25.2205
59	Pakistan	1993	Pakistan1993	PAK	Low income	18.3366	-0.0916663	6.4552	3.71873	25.2379
59	Pakistan	1994	Pakistan1994	PAK	Low income	18.3345	-0.222319	6.40523	3.73931	25.2746
59	Pakistan	1995	Pakistan1995	PAK	Low income	18.4165	-0.160648	6.54965	3.75131	25.3231
59	Pakistan	1996	Pakistan1996	PAK	Low income	18.4447	0.0262787	6.70319	3.77661	25.3704
59	Pakistan	1997	Pakistan1997	PAK	Low income	18.4602	-0.00914454	6.98101	3.79225	25.3805
59	Pakistan	1998	Pakistan1998	PAK	Low income	18.5203	-0.278784	7.18539	3.79211	25.4057
59	Pakistan	1999	Pakistan1999	PAK	Low income	18.5819	0.0506886	7.03262	3.80798	25.4416
59	Pakistan	2000	Pakistan2000	PAK	Low income	18.5747	0.212661	7.0859	3.83738	25.4833
59	Pakistan	2001	Pakistan2001	PAK	Low income	18.5307	0.215497	7.11151	3.86403	25.5183
59	Pakistan	2002	Pakistan2002	PAK	Low income	18.5708	0.373932	7.01392	3.89164	25.543
59	Pakistan	2003	Pakistan2003	PAK	Low income	18.594	0.379075	7.02731	3.89349	25.5992
59	Pakistan	2004	Pakistan2004	PAK	Low income	18.6595	0.478323	6.98564	3.90205	25.672
59	Pakistan	2005	Pakistan2005	PAK	Low income	18.7209	0.745645	7.15774	3.9481	25.7351
59	Pakistan	2006	Pakistan2006	PAK	Low income	18.7335	0.869693	7.46049	3.97712	25.7924
59	Pakistan	2007	Pakistan2007	PAK	Low income	18.816	0.754831	7.35116	3.98829	25.8396
59	Pakistan	2008	Pakistan2008	PAK	Low income	18.8077	0.742359	7.34278	4.01361	25.8565
59	Pakistan	2009	Pakistan2009	PAK	Low income	18.8432	0.537619	7.10003	3.99746	25.8844
59	Pakistan	2010	Pakistan2010	PAK	Low income	18.7921	0.633905	6.9976	4.01212	25.9004
59	Pakistan	2011	Pakistan2011	PAK	Low income	18.7834	0.956162	6.85961	4.00239	25.9275
59	Pakistan	2012	Pakistan2012	PAK	Low income	18.7579	0.892249	6.79571	4.00553	25.9619
59	Pakistan	2013	Pakistan2013	PAK	Low income	18.7914	0.737372	6.83948	4.00398	26.005
59	Pakistan	2014	Pakistan2014	PAK	Low income	18.8492	0.730275	6.82655	3.99681	26.0506
59	Pakistan	2015	Pakistan2015	PAK	Low income	18.8488	0.220454	6.78672	3.98338	26.0969
59	Pakistan	2016	Pakistan2016	PAK	Low income	18.8976	-0.129653	6.7334	3.98832	26.1507
59	Pakistan	2017	Pakistan2017	PAK	Low income	18.7579	-0.00284601	6.54822	3.98579	26.2047
59	Pakistan	2018	Pakistan2018	PAK	Low income	18.7914	0.216244	6.79347	3.98832	26.2614
60	Panama	1990	Panama1990	PAN	Middle income	15.5172	-1.30919	4.21951	4.00279	23.0294
60	Panama	1991	Panama1991	PAN	Middle income	15.5948	-1.30742	4.46591	3.97274	23.1195
60	Panama	1992	Panama1992	PAN	Middle income	15.7068	-1.42112	4.43082	3.96723	23.1983
60	Panama	1993	Panama1993	PAN	Middle income	15.7289	-1.67677	4.60517	3.97251	23.2514
60	Panama	1994	Panama1994	PAN	Middle income	15.807	-1.65717	4.57471	3.97685	23.2795
60	Panama	1995	Panama1995	PAN	Middle income	15.7576	-1.40995	4.35671	3.99389	23.2969
60	Panama	1996	Panama1996	PAN	Middle income	15.7429	-1.74411	5.15329	4.01127	23.3369
60	Panama	1997	Panama1997	PAN	Middle income	15.6949	-1.60843		4.02272	23.3995
60	Panama	1998	Panama1998	PAN	Middle income	15.7517	-1.89307		4.0472	23.4703
60	Panama	1999	Panama1999	PAN	Middle income	15.7129	-1.97785		4.06382	23.5087
60	Panama	2000	Panama2000	PAN	Middle income	15.7338	-1.98642	5.07517	4.07599	23.5355
60	Panama	2001	Panama2001	PAN	Middle income	15.7595	-2.08686	5.36598	4.09017	23.5413
60	Panama	2002	Panama2002	PAN	Middle income	15.7826	-2.09462	5.43808	4.07218	23.5633
60	Panama	2003	Panama2003	PAN	Middle income	15.8165	-1.93894	5.56068	4.10255	23.6045
60	Panama	2004	Panama2004	PAN	Middle income	15.8417	-1.83166	5.3845	4.10025	23.677
60	Panama	2005	Panama2005	PAN	Middle income	15.9801	-2.33076	5.71373	4.16358	23.7465
60	Panama	2006	Panama2006	PAN	Middle income	16.11	-2.06147	6.08677	4.19961	23.8295
60	Panama	2007	Panama2007	PAN	Middle income	16.1086	-2.13925	6.16331	4.22062	23.9426
60	Panama	2008	Panama2008	PAN	Middle income	16.1314	-2.21166	5.9162	4.24512	24.0366
60	Panama	2009	Panama2009	PAN	Middle income	16.1338	-1.93308	5.9135	4.24951	24.049
60	Panama	2010	Panama2010	PAN	Middle income	16.2134	-1.44936	6.14847	4.26167	24.1056
60	Panama	2011	Panama2011	PAN	Middle income	16.2471	-1.31735	6.08904	4.28211	24.2128
60	Panama	2012	Panama2012	PAN	Middle income	16.0548	-1.34618	5.45532	4.28528	24.3061
60	Panama	2013	Panama2013	PAN	Middle income	16.0649	-1.63775	4.46591	4.28414	24.3729
60	Panama	2014	Panama2014	PAN	Middle income	16.0337	-1.59059	5.65948	4.2898	24.4223
60	Panama	2015	Panama2015	PAN	Middle income	16.0724	-2.00266	5.99894	4.29099	24.478
60	Panama	2016	Panama2016	PAN	Middle income	16.0223	-2.06803	6.03309	4.29042	24.5264
60	Panama	2017	Panama2017	PAN	Middle income		-2.08309	6.01372	4.2898	24.5808
60	Panama	2018	Panama2018	PAN	Middle income		-2.25115	6.20859		24.6161
61	Peru	1990	Peru1990	PER	Middle income	17.4384	2.23777	5.59099	3.7643	24.7922
61	Peru	1991	Peru1991	PER	Middle income	17.3963	1.25235	5.50939	3.81126	24.8141
61	Peru	1992	Peru1992	PER	Middle income	17.4338	1.06679	5.64545	3.85208	24.8087
61	Peru	1993	Peru1993	PER	Middle income	17.502	0.844192	5.66296	3.81579	24.8598
61	Peru	1994	Peru1994	PER	Middle income	17.5889	1.10162	5.98645	3.8612	24.9759
61	Peru	1995	Peru1995	PER	Middle income	17.6331	1.16279		3.89661	25.0474
61	Peru	1996	Peru1996	PER	Middle income	17.6792	1.0261	6.42487	3.93668	25.075
61	Peru	1997	Peru1997	PER	Middle income	17.6393	0.946755	6.6896	3.9649	25.1378
61	Peru	1998	Peru1998	PER	Middle income	17.6868	0.262999		3.9725	25.1338
61	Peru	1999	Peru1999	PER	Middle income	17.6858	0.700251	6.89972	3.98664	25.1487
61	Peru	2000	Peru2000	PER	Middle income	17.6831	1.06706	6.98286	4.07355	25.1753
61	Peru	2001	Peru2001	PER	Middle income	17.6891	0.578825	6.91771	4.10389	25.1814
61	Peru	2002	Peru2002	PER	Middle income	17.7324	0.673773	6.76734	4.07495	25.2345
61	Peru	2003	Peru2003	PER	Middle income	17.6738	1.07975	6.82871	4.09291	25.2753
61	Peru	2004	Peru2004	PER	Middle income	17.7791	1.83534	6.71296	4.1182	25.3237
61	Peru	2005	Peru2005	PER	Middle income	17.8025	2.05889	6.92756	4.15237	25.3847
61	Peru	2006	Peru2006	PER	Middle income	17.8465	2.59552	7.14756	4.16903	25.4573
61	Peru	2007	Peru2007	PER	Middle income	17.8896	2.64993	7.2145	4.19055	25.539
61	Peru	2008	Peru2008	PER	Middle income	17.9568	2.47947	7.33629	4.2289	25.6264
61	Peru	2009	Peru2009	PER	Middle income	17.9322	2.18361	6.54247	4.23682	25.6373
61	Peru	2010	Peru2010	PER	Middle income	17.9687	2.41904	5.70378	4.2398	25.7173
61	Peru	2011	Peru2011	PER	Middle income	18.0416	2.53559	7.06305	4.25407	25.7786
61	Peru	2012	Peru2012	PER	Middle income	18.0173	2.29302	7.08171	4.25274	25.8382
61	Peru	2013	Peru2013	PER	Middle income	18.078	2.02197	7.14362	4.24943	25.8951
61	Peru	2014	Peru2014	PER	Middle income	18.0698	1.7039	7.16007	4.25526	25.9186
61	Peru	2015	Peru2015	PER	Middle income	18.1352	1.35258	7.1301	4.24666	25.9507
61	Peru	2016	Peru2016	PER	Middle income	18.0798	1.48617	7.05876	4.24985	25.9894
61	Peru	2017	Peru2017	PER	Middle income		1.78172	7.10579	4.25357	26.0143
61	Peru	2018	Peru2018	PER	Middle income		1.7816	7.10824		26.0532
62	Philippines	1990	Philippines1990	PHL	Low income	18.115	0.655508	7.58528	3.78593	25.3096
62	Philippines	1991	Philippines1991	PHL	Low income	18.1136	0.0419711	7.5606	3.81528	25.3038
62	Philippines	1992	Philippines1992	PHL	Low income	18.142	-0.208402	7.50659	3.94052	25.3072
62	Philippines	1993	Philippines1993	PHL	Low income	18.1587	-0.490256	7.61972	3.96957	25.3282
62	Philippines	1994	Philippines1994	PHL	Low income	18.236	-0.394992	7.67136	3.99935	25.3711
62	Philippines	1995	Philippines1995	PHL	Low income	18.2767	-0.0970019	7.77317	4.02849	25.4168
62	Philippines	1996	Philippines1996	PHL	Low income	18.3592	-0.424696	7.9363	3.99849	25.4736
62	Philippines	1997	Philippines1997	PHL	Low income	18.4043	-0.346196	8.17892	4.04764	25.5242
62	Philippines	1998	Philippines1998	PHL	Low income	18.337	-0.578411	8.1441	4.05826	25.5184
62	Philippines	1999	Philippines1999	PHL	Low income	18.4061	-1.01889	8.11999	4.10749	25.5488
62	Philippines	2000	Philippines2000	PHL	Low income	18.4057	-0.766195	8.19864	4.14807	25.5919
62	Philippines	2001	Philippines2001	PHL	Low income	18.3956	-0.905931	7.86519	4.16583	25.622
62	Philippines	2002	Philippines2002	PHL	Low income	18.4595	-0.731884	6.74993	4.13172	25.6584
62	Philippines	2003	Philippines2003	PHL	Low income	18.4604	-0.370869	7.5353	4.13728	25.7081
62	Philippines	2004	Philippines2004	PHL	Low income	18.5078	-0.0759807	7.89952	4.16459	25.7717
62	Philippines	2005	Philippines2005	PHL	Low income	18.506	-0.0720136	7.99699	4.17863	25.8199
62	Philippines	2006	Philippines2006	PHL	Low income	18.5042	0.463035	8.08856	4.18142	25.8717
62	Philippines	2007	Philippines2007	PHL	Low income	18.5284	1.09999	8.15277	4.18761	25.9349
62	Philippines	2008	Philippines2008	PHL	Low income	18.5543	0.493731	8.10561	4.17696	25.9774
62	Philippines	2009	Philippines2009	PHL	Low income	18.5452	0.257245	8.00537	4.18291	25.9918
62	Philippines	2010	Philippines2010	PHL	Low income	18.5049	0.698406	8.12947	4.1758	26.0626
62	Philippines	2011	Philippines2011	PHL	Low income	18.5153	0.997504	8.06966	4.17469	26.1004
62	Philippines	2012	Philippines2012	PHL	Low income	18.5003	0.428841	8.00437	4.17804	26.1671
62	Philippines	2013	Philippines2013	PHL	Low income	18.4449	0.205467	8.09712	4.17996	26.2325
62	Philippines	2014	Philippines2014	PHL	Low income	18.5149	0.459026	8.18563	4.18546	26.294
62	Philippines	2015	Philippines2015	PHL	Low income	18.5779	-0.261952	8.22524	4.18824	26.3555
62	Philippines	2016	Philippines2016	PHL	Low income	18.7385	-0.482391	8.1371	4.19037	26.4246
62	Philippines	2017	Philippines2017	PHL	Low income		-0.111257	8.13006	4.21133	26.4916
62	Philippines	2018	Philippines2018	PHL	Low income		-0.0839419	8.36637		26.5531
63	Poland	1990	Poland1990	POL	High income	18.9737	1.23037	8.59804	3.96083	26.1467
63	Poland	1991	Poland1991	POL	High income	18.9611	0.772976	8.40626	3.97234	26.074
63	Poland	1992	Poland1992	POL	High income	18.9106	0.552788	8.3535	4.02544	26.0988
63	Poland	1993	Poland1993	POL	High income	18.9749	0.227165	8.20849	4.0804	26.1355
63	Poland	1994	Poland1994	POL	High income	18.9276	-0.0424782	8.2948	4.11953	26.1871
63	Poland	1995	Poland1995	POL	High income	18.9806	0.0798923	8.25842	4.15531	26.2557
63	Poland	1996	Poland1996	POL	High income	19.0364	-0.207021	8.21825	4.14559	26.3151
63	Poland	1997	Poland1997	POL	High income	19.0004	-0.227509	8.75605	4.16521	26.3776
63	Poland	1998	Poland1998	POL	High income	18.9816	-0.740791	8.78493	4.18487	26.4229
63	Poland	1999	Poland1999	POL	High income	18.9533	-0.88744	8.84736	4.20246	26.4684
63	Poland	2000	Poland2000	POL	High income	18.9157	-0.488527	8.89604	4.23296	26.513
63	Poland	2001	Poland2001	POL	High income	18.9325	-0.252003	8.78416	4.23378	26.5255
63	Poland	2002	Poland2002	POL	High income	18.9114	-0.570652	8.79558	4.26504	26.5457
63	Poland	2003	Poland2003	POL	High income	18.8952	-0.508813	8.7389	4.28367	26.5801
63	Poland	2004	Poland2004	POL	High income	18.9685	0.36885	8.95416	4.33926	26.6287
63	Poland	2005	Poland2005	POL	High income	18.9471	0.16644	8.79225	4.33206	26.6632
63	Poland	2006	Poland2006	POL	High income	18.9594	0.47385	7.94165	4.34339	26.7227
63	Poland	2007	Poland2007	POL	High income	19.0533	0.316087	7.92045	4.36451	26.7909
63	Poland	2008	Poland2008	POL	High income	19.0445	0.717386	7.92949	4.36502	26.8321
63	Poland	2009	Poland2009	POL	High income	18.9941	0.15286	8.05198	4.3667	26.86
63	Poland	2010	Poland2010	POL	High income	19.0332	0.484339	8.14032	4.36333	26.8967
63	Poland	2011	Poland2011	POL	High income	19.0207	0.67843	8.32434	4.36533	26.9432
63	Poland	2012	Poland2012	POL	High income	18.9597	0.356309	8.44613	4.37688	26.9563
63	Poland	2013	Poland2013	POL	High income	18.924	-0.00838355	8.39186	4.38259	26.9675
63	Poland	2014	Poland2014	POL	High income	18.9386	-0.207471	8.31777	4.39245	27.0008
63	Poland	2015	Poland2015	POL	High income	18.8885	-0.331869	8.47949	4.40072	27.0423
63	Poland	2016	Poland2016	POL	High income	18.9469	-0.369853	8.38845	4.39939	27.0732
63	Poland	2017	Poland2017	POL	High income		-0.171008	8.30425	4.40057	27.1204
63	Poland	2018	Poland2018	POL	High income		-0.220801	8.37147		27.1725
64	Portugal	1990	Portugal1990	PRT	High income	17.5467	-1.03977	8.20029	4.10439	25.8376
64	Portugal	1991	Portugal1991	PRT	High income	17.5703	-1.05602	8.17611	4.15256	25.8804
64	Portugal	1992	Portugal1992	PRT	High income	17.6023	-1.42658	7.09589	4.21172	25.8912
64	Portugal	1993	Portugal1993	PRT	High income	17.5915	-1.39626	5.59099	4.25352	25.8706
64	Portugal	1994	Portugal1994	PRT	High income	17.6175	-1.2908	5.25227	4.26917	25.8802
64	Portugal	1995	Portugal1995	PRT	High income	17.6654	-1.26062	5.3033	4.28927	25.9221
64	Portugal	1996	Portugal1996	PRT	High income	17.561	-1.7328	5.0876	4.30282	25.9566
64	Portugal	1997	Portugal1997	PRT	High income	17.5817	-1.88274	5.14749	4.32151	25.9996
64	Portugal	1998	Portugal1998	PRT	High income	17.6412	-2.22515	5.05625	4.33267	26.0466
64	Portugal	1999	Portugal1999	PRT	High income	17.7056	-2.24876	5.273	4.34007	26.0849
64	Portugal	2000	Portugal2000	PRT	High income	17.7268	-1.90062	4.98361	4.36899	26.1224
64	Portugal	2001	Portugal2001	PRT	High income	17.7021	-2.16376	5.09375	4.38174	26.1416
64	Portugal	2002	Portugal2002	PRT	High income	17.708	-2.14228	5.18739	4.361	26.1493
64	Portugal	2003	Portugal2003	PRT	High income	17.65	-2.17115	5.10595	4.37123	26.1399
64	Portugal	2004	Portugal2004	PRT	High income	17.7082	-1.8895	5.23111	4.37976	26.1577
64	Portugal	2005	Portugal2005	PRT	High income	17.7291	-1.80578	5.32301	4.38112	26.1655
64	Portugal	2006	Portugal2006	PRT	High income	17.7027	-1.29712	5.39363	4.39152	26.1816
64	Portugal	2007	Portugal2007	PRT	High income	17.7042	-1.3329	5.63835	4.40937	26.2063
64	Portugal	2008	Portugal2008	PRT	High income	17.6794	-1.55357	6.00389	4.40544	26.2095
64	Portugal	2009	Portugal2009	PRT	High income	17.65	-2.24498	6.42487	4.40438	26.1778
64	Portugal	2010	Portugal2010	PRT	High income	17.6728	-1.68453	6.30079	4.41016	26.195
64	Portugal	2011	Portugal2011	PRT	High income	17.5691	-1.75089	6.4708	4.41641	26.1779
64	Portugal	2012	Portugal2012	PRT	High income	17.4868	-1.59373	6.47235	4.40967	26.1365
64	Portugal	2013	Portugal2013	PRT	High income	17.4699	-1.98526	6.50578	4.40239	26.1272
64	Portugal	2014	Portugal2014	PRT	High income	17.4778	-1.92267	6.60665	4.41891	26.1351
64	Portugal	2015	Portugal2015	PRT	High income	17.542	-2.00144	6.85118	4.42307	26.1529
64	Portugal	2016	Portugal2016	PRT	High income	17.5657	-1.94486	6.62141	4.4285	26.1729
64	Portugal	2017	Portugal2017	PRT	High income		-1.81333	6.52209	4.44183	26.2073
64	Portugal	2018	Portugal2018	PRT	High income		-1.75754	6.53669		26.2354
65	Qatar	1990	Qatar1990	QAT	High income	15.0403	3.89119		3.87528
65	Qatar	1991	Qatar1991	QAT	High income	15.2887	3.4515		3.89184
65	Qatar	1992	Qatar1992	QAT	High income	15.3381	3.38861		3.89014
65	Qatar	1993	Qatar1993	QAT	High income	15.3907	3.45223		3.89615
65	Qatar	1994	Qatar1994	QAT	High income	15.3806	3.32838		3.90331
65	Qatar	1995	Qatar1995	QAT	High income	15.5374	3.37438		3.9315
65	Qatar	1996	Qatar1996	QAT	High income	15.5857	3.6316		3.94837
65	Qatar	1997	Qatar1997	QAT	High income	15.6276	3.40868		3.98918
65	Qatar	1998	Qatar1998	QAT	High income	15.5922	3.28186		4.00678
65	Qatar	1999	Qatar1999	QAT	High income	15.5203	3.45288		4.04419
65	Qatar	2000	Qatar2000	QAT	High income	15.6416	3.73836		4.04905	24.308
65	Qatar	2001	Qatar2001	QAT	High income	15.7609	3.57835		4.07286	24.3463
65	Qatar	2002	Qatar2002	QAT	High income	15.8629	3.45628		4.05531	24.4156
65	Qatar	2003	Qatar2003	QAT	High income	16.2098	3.52892		4.07337	24.4521
65	Qatar	2004	Qatar2004	QAT	High income	16.1871	3.61834		4.08774	24.6279
65	Qatar	2005	Qatar2005	QAT	High income	16.2256	3.76345		4.10656	24.7002
65	Qatar	2006	Qatar2006	QAT	High income	16.5845	3.66306		4.18931	24.9326
65	Qatar	2007	Qatar2007	QAT	High income	16.82	3.57204		4.22042	25.098
65	Qatar	2008	Qatar2008	QAT	High income	16.9335	3.5795		4.22305	25.2607
65	Qatar	2009	Qatar2009	QAT	High income	17.016	3.38062		4.25778	25.3736
65	Qatar	2010	Qatar2010	QAT	High income	17.0454	3.51776		4.25207	25.5526
65	Qatar	2011	Qatar2011	QAT	High income	17.1275	3.70489		4.26381	25.6781
65	Qatar	2012	Qatar2012	QAT	High income	17.1932	3.62219	4.11087	4.27447	25.7243
65	Qatar	2013	Qatar2013	QAT	High income	17.1586	3.55275	5.80513	4.30694	25.7784
65	Qatar	2014	Qatar2014	QAT	High income	17.3336	3.41816	6.17794	4.31938	25.8303
65	Qatar	2015	Qatar2015	QAT	High income	17.4037	2.9924		4.31186	25.8768
65	Qatar	2016	Qatar2016	QAT	High income	17.4273	2.72653	6.33505	4.30867	25.907
65	Qatar	2017	Qatar2017	QAT	High income		2.9124	6.38519	4.30813	25.8919
65	Qatar	2018	Qatar2018	QAT	High income		3.09988			25.9042
66	Korea, Dem. People's Rep.	1990	Korea, Dem. People's Rep.1990	KOR	High income	17.8461		10.1589
66	Korea, Dem. People's Rep.	1991	Korea, Dem. People's Rep.1991	KOR	High income	17.8665		10.2447
66	Korea, Dem. People's Rep.	1992	Korea, Dem. People's Rep.1992	KOR	High income	17.7691		10.3441
66	Korea, Dem. People's Rep.	1993	Korea, Dem. People's Rep.1993	KOR	High income	17.7284		10.5049
66	Korea, Dem. People's Rep.	1994	Korea, Dem. People's Rep.1994	KOR	High income	17.6271		10.7301
66	Korea, Dem. People's Rep.	1995	Korea, Dem. People's Rep.1995	KOR	High income	17.5315		11.2708
66	Korea, Dem. People's Rep.	1996	Korea, Dem. People's Rep.1996	KOR	High income	17.4129		11.4112
66	Korea, Dem. People's Rep.	1997	Korea, Dem. People's Rep.1997	KOR	High income	17.3947		11.437
66	Korea, Dem. People's Rep.	1998	Korea, Dem. People's Rep.1998	KOR	High income	17.371		11.2283
66	Korea, Dem. People's Rep.	1999	Korea, Dem. People's Rep.1999	KOR	High income	17.3821		11.2978
66	Korea, Dem. People's Rep.	2000	Korea, Dem. People's Rep.2000	KOR	High income	17.4335		11.5328
66	Korea, Dem. People's Rep.	2001	Korea, Dem. People's Rep.2001	KOR	High income	17.4836		11.558
66	Korea, Dem. People's Rep.	2002	Korea, Dem. People's Rep.2002	KOR	High income	17.4555		11.5725
66	Korea, Dem. People's Rep.	2003	Korea, Dem. People's Rep.2003	KOR	High income	17.4773		11.6839
66	Korea, Dem. People's Rep.	2004	Korea, Dem. People's Rep.2004	KOR	High income	17.5148		11.8502
66	Korea, Dem. People's Rep.	2005	Korea, Dem. People's Rep.2005	KOR	High income	17.5302		11.9887
66	Korea, Dem. People's Rep.	2006	Korea, Dem. People's Rep.2006	KOR	High income	17.5248		12.0209
66	Korea, Dem. People's Rep.	2007	Korea, Dem. People's Rep.2007	KOR	High income	17.3995		12.058
66	Korea, Dem. People's Rep.	2008	Korea, Dem. People's Rep.2008	KOR	High income	17.4648		12.0473
66	Korea, Dem. People's Rep.	2009	Korea, Dem. People's Rep.2009	KOR	High income	17.2752		12.0047
66	Korea, Dem. People's Rep.	2010	Korea, Dem. People's Rep.2010	KOR	High income	17.2411		12.0441
66	Korea, Dem. People's Rep.	2011	Korea, Dem. People's Rep.2011	KOR	High income	17.0624		12.0947
66	Korea, Dem. People's Rep.	2012	Korea, Dem. People's Rep.2012	KOR	High income	17.0908		12.1491
66	Korea, Dem. People's Rep.	2013	Korea, Dem. People's Rep.2013	KOR	High income	16.9454		12.2288
66	Korea, Dem. People's Rep.	2014	Korea, Dem. People's Rep.2014	KOR	High income	16.9824		12.2563
66	Korea, Dem. People's Rep.	2015	Korea, Dem. People's Rep.2015	KOR	High income	16.8915		12.2723
66	Korea, Dem. People's Rep.	2016	Korea, Dem. People's Rep.2016	KOR	High income	16.9381		12.2493
66	Korea, Dem. People's Rep.	2017	Korea, Dem. People's Rep.2017	KOR	High income			12.2297
66	Korea, Dem. People's Rep.	2018	Korea, Dem. People's Rep.2018	KOR	High income			12.2548
67	Romania	1990	Romania1990	ROU	Middle income	18.4652	1.59548	8.02486	3.77492	25.5505
67	Romania	1991	Romania1991	ROU	Middle income	18.3296	1.39615	7.77317	3.85518	25.4122
67	Romania	1992	Romania1992	ROU	Middle income	18.1576	1.45178	7.53743	3.90198	25.3204
67	Romania	1993	Romania1993	ROU	Middle income	18.13	1.28487	7.62168	3.94632	25.3356
67	Romania	1994	Romania1994	ROU	Middle income	18.1092	1.00147	7.66528	4.00673	25.3742
67	Romania	1995	Romania1995	ROU	Middle income	18.1432	0.875837	7.71065	4.04073	25.4346
67	Romania	1996	Romania1996	ROU	Middle income	18.0524	1.04573	7.81076	4.07022	25.473
67	Romania	1997	Romania1997	ROU	Middle income	18.1104	0.905976	7.79565	4.11227	25.4233
67	Romania	1998	Romania1998	ROU	Middle income	17.9845	-0.095892	7.69303	4.10558	25.4028
67	Romania	1999	Romania1999	ROU	Middle income	17.858	0.509489	7.23778	4.11549	25.399
67	Romania	2000	Romania2000	ROU	Middle income	17.7846	1.23673	7.1624	4.15706	25.4233
67	Romania	2001	Romania2001	ROU	Middle income	17.9895	1.25635	7.24779	4.17363	25.4742
67	Romania	2002	Romania2002	ROU	Middle income	17.9295	1.01643	7.51806	4.20135	25.5296
67	Romania	2003	Romania2003	ROU	Middle income	17.99	0.915678	7.06817	4.20885	25.5528
67	Romania	2004	Romania2004	ROU	Middle income	18.1381	0.901917	7.03615	4.23635	25.652
67	Romania	2005	Romania2005	ROU	Middle income	18.0809	0.709775	6.89163	4.28026	25.6976
67	Romania	2006	Romania2006	ROU	Middle income	18.0473	0.759808	6.77537	4.29339	25.7748
67	Romania	2007	Romania2007	ROU	Middle income	17.9906	0.5037	6.78672	4.34054	25.8447
67	Romania	2008	Romania2008	ROU	Middle income	18.0879	0.736159	6.93828	4.34342	25.9337
67	Romania	2009	Romania2009	ROU	Middle income	17.9036	0.425444	6.99485	4.33539	25.8769
67	Romania	2010	Romania2010	ROU	Middle income	17.8925	0.583759	7.257	4.34003	25.8371
67	Romania	2011	Romania2011	ROU	Middle income	17.9678	0.869993	7.28824	4.34179	25.856
67	Romania	2012	Romania2012	ROU	Middle income	17.8602	0.848964	6.98193	4.34874	25.8762
67	Romania	2013	Romania2013	ROU	Middle income	17.8268	0.623981	6.95273	4.35581	25.9132
67	Romania	2014	Romania2014	ROU	Middle income	17.8334	0.395458	6.94312	4.37108	25.9487
67	Romania	2015	Romania2015	ROU	Middle income	17.9002	-0.0373144	6.9594	4.37745	25.9778
67	Romania	2016	Romania2016	ROU	Middle income	17.9295	-0.41362	6.96885	4.37674	26.0237
67	Romania	2017	Romania2017	ROU	Middle income		-0.141475	7.07157	4.3797	26.0944
67	Romania	2018	Romania2018	ROU	Middle income		0.0477856	7.04491		26.1381
68	Russian Federation	1990	Russian Federation1990	RUS	Middle income		2.55986		3.80268	27.979
68	Russian Federation	1991	Russian Federation1991	RUS	Middle income		1.91335		3.90814	27.9272
68	Russian Federation	1992	Russian Federation1992	RUS	Middle income	20.7463	2.12499	10.8463	3.91637	27.7702
68	Russian Federation	1993	Russian Federation1993	RUS	Middle income	20.61	2.01009	10.3883	3.99845	27.6795
68	Russian Federation	1994	Russian Federation1994	RUS	Middle income	20.4373	1.88447	10.156	4.01953	27.5452
68	Russian Federation	1995	Russian Federation1995	RUS	Middle income	20.4269	1.9892	10.1041	4.0545	27.5029
68	Russian Federation	1996	Russian Federation1996	RUS	Middle income	20.3692	2.20926	10.1656	4.09285	27.4646
68	Russian Federation	1997	Russian Federation1997	RUS	Middle income	20.3916	2.01179	10.0532	4.10755	27.4785
68	Russian Federation	1998	Russian Federation1998	RUS	Middle income	20.283	1.48383	10.1167	4.13827	27.424
68	Russian Federation	1999	Russian Federation1999	RUS	Middle income	20.3037	2.44431	10.2344	4.13453	27.4861
68	Russian Federation	2000	Russian Federation2000	RUS	Middle income	20.3469	3.09156	10.384	4.17027	27.5814
68	Russian Federation	2001	Russian Federation2001	RUS	Middle income	20.4048	3.00671	10.4368	4.16124	27.6311
68	Russian Federation	2002	Russian Federation2002	RUS	Middle income	20.3706	2.86921	10.4136	4.18362	27.6771
68	Russian Federation	2003	Russian Federation2003	RUS	Middle income	20.3873	2.85827	10.4594	4.20393	27.7475
68	Russian Federation	2004	Russian Federation2004	RUS	Middle income	20.4012	2.82001	10.3153	4.18886	27.817
68	Russian Federation	2005	Russian Federation2005	RUS	Middle income	20.4034	2.87981	10.3814	4.1937	27.8791
68	Russian Federation	2006	Russian Federation2006	RUS	Middle income	20.4508	2.94165	10.5372	4.20454	27.9579
68	Russian Federation	2007	Russian Federation2007	RUS	Middle income	20.4845	2.80534	10.5825	4.236	28.0395
68	Russian Federation	2008	Russian Federation2008	RUS	Middle income	20.5151	2.9302	10.6418	4.23791	28.0902
68	Russian Federation	2009	Russian Federation2009	RUS	Middle income	20.4225	2.70858	10.5601	4.25283	28.0089
68	Russian Federation	2010	Russian Federation2010	RUS	Middle income	20.4567	2.74405	10.6573	4.25156	28.053
68	Russian Federation	2011	Russian Federation2011	RUS	Middle income	20.5549	2.86764	10.6314	4.25312	28.0951
68	Russian Federation	2012	Russian Federation2012	RUS	Middle income	20.486	2.74549	10.6967	4.26075	28.1345
68	Russian Federation	2013	Russian Federation2013	RUS	Middle income	20.5045	2.61526	10.7125	4.27153	28.1519
68	Russian Federation	2014	Russian Federation2014	RUS	Middle income	20.4788	2.55833	10.6043	4.26457	28.1593
68	Russian Federation	2015	Russian Federation2015	RUS	Middle income	20.4176	2.30692	10.7258	4.28128	28.1393
68	Russian Federation	2016	Russian Federation2016	RUS	Middle income	20.426	2.15287	10.6355	4.28462	28.1413
68	Russian Federation	2017	Russian Federation2017	RUS	Middle income		2.35227	10.5155	4.28462	28.1594
68	Russian Federation	2018	Russian Federation2018	RUS	Middle income		2.72712	10.5442		28.187
69	Saudi Arabia	1990	Saudi Arabia1990	SAU	High income	17.363	3.86374	6.1203	3.90983	26.4066
69	Saudi Arabia	1991	Saudi Arabia1991	SAU	High income	17.5704	3.48641	6.2519	3.94828	26.5464
69	Saudi Arabia	1992	Saudi Arabia1992	SAU	High income	17.5187	3.52277	6.43935	3.93321	26.5855
69	Saudi Arabia	1993	Saudi Arabia1993	SAU	High income	17.8037	3.48319	6.62007	4.00172	26.5718
69	Saudi Arabia	1994	Saudi Arabia1994	SAU	High income	17.9206	3.3636	6.57925	3.97185	26.5774
69	Saudi Arabia	1995	Saudi Arabia1995	SAU	High income	17.8974	3.39859	6.61473	3.91573	26.5795
69	Saudi Arabia	1996	Saudi Arabia1996	SAU	High income	17.9591	3.51817	6.72982	3.95916	26.6055
69	Saudi Arabia	1997	Saudi Arabia1997	SAU	High income	17.8252	3.39077	6.96414	3.98602	26.6165
69	Saudi Arabia	1998	Saudi Arabia1998	SAU	High income	17.7399	3.04951	7.19369	4.02363	26.645
69	Saudi Arabia	1999	Saudi Arabia1999	SAU	High income	17.6105	3.29719	7.10332	4.03673	26.6067
69	Saudi Arabia	2000	Saudi Arabia2000	SAU	High income	18.1763	3.73315	6.77194	4.03528	26.6614
69	Saudi Arabia	2001	Saudi Arabia2001	SAU	High income	18.1171	3.52304	6.59167	4.05137	26.6492
69	Saudi Arabia	2002	Saudi Arabia2002	SAU	High income	18.2855	3.45848	6.41836	4.0591	26.6206
69	Saudi Arabia	2003	Saudi Arabia2003	SAU	High income	18.2954	3.62169	6.29711	4.07424	26.7272
69	Saudi Arabia	2004	Saudi Arabia2004	SAU	High income	18.3565	3.75664	6.16542	4.08321	26.8037
69	Saudi Arabia	2005	Saudi Arabia2005	SAU	High income	18.4185	3.9575	6.20051	4.09994	26.858
69	Saudi Arabia	2006	Saudi Arabia2006	SAU	High income	18.5524	3.95628	6.28786	4.12746	26.8855
69	Saudi Arabia	2007	Saudi Arabia2007	SAU	High income	18.6567	3.88246	6.64639	4.17759	26.9038
69	Saudi Arabia	2008	Saudi Arabia2008	SAU	High income	18.7398	4.0168		4.18797	26.9644
69	Saudi Arabia	2009	Saudi Arabia2009	SAU	High income	18.7568	3.56849		4.20832	26.9436
69	Saudi Arabia	2010	Saudi Arabia2010	SAU	High income	18.8605	3.74127	6.83626	4.21232	26.9928
69	Saudi Arabia	2011	Saudi Arabia2011	SAU	High income	18.8621	3.93513	6.8977	4.20385	27.088
69	Saudi Arabia	2012	Saudi Arabia2012	SAU	High income	18.9723	3.89196		4.18604	27.1407
69	Saudi Arabia	2013	Saudi Arabia2013	SAU	High income	18.974	3.8233	6.83626	4.19595	27.1674
69	Saudi Arabia	2014	Saudi Arabia2014	SAU	High income	19.0348	3.71229	6.66823	4.19011	27.2032
69	Saudi Arabia	2015	Saudi Arabia2015	SAU	High income	19.0651	3.18251	7.78572	4.18751	27.2435
69	Saudi Arabia	2016	Saudi Arabia2016	SAU	High income	19.1198	2.98966	8.09132	4.1842	27.2601
[truncated: 611 more rows]
